# Supplementary material for: A small proportion of Talin molecules transmit forces at developing muscle attachments in vivo
Source: PLoS Biol. 2019 Mar 27;17(3):e3000057. doi: 10.1371/journal.pbio.3000057 (PMC6453563; doi:10.1371/journal.pbio.3000057)
Supplement: S1 Data — (XLSX) [file pbio.3000057.s016.xlsx]

## Sheet: Figure 2H
Figure 2F-H: sarcomere length quantification
Individual data points
	Sarcomere length [µm] (MyofibrilJ)
Sample	Wildtype (WT)	Talin tension sensor (TS)		Mann Whitney test (GraphPad Prism)
	3.542	3.321		P value	0.3995
	3.542	3.126		Exact or approximate P value?	Exact
	3.321	3.321		P value summary	ns
	3.321	3.542		Significantly different? (P < 0.05)	No
	3.321	3.321		One- or two-tailed P value?	Two-tailed
	3.321	3.542		Sum of ranks in column A,B	924.5 , 786.5
	3.321	3.542		Mann-Whitney U	363.5
	3.321	3.542
	3.321	3.321		Difference between medians
	3.126	3.542		Median of column A	3.321
	3.321	3.126		Median of column B	3.321
	3.126	3.542		Difference: Actual	0
	3.542	3.321		Difference: Hodges-Lehmann	0
	3.126	3.321
	3.321	3.321
	3.542	3.321
	3.126	2.952
	3.321	3.126
	3.542	3.542
	3.321	2.952
	3.542	3.321
	3.126	3.321
	2.657	3.321
	2.657	3.542
	3.321	3.321
	3.321
	3.321
	3.542
	2.952
	3.321
	3.321
	3.321
	3.321
Data summary
Sample	Wildtype (WT)	Talin tension sensor (TS)
median [µm]	3.321	3.321
interquartile range (Q3-Q1) [µm]	0	0.221
mean [µm]	3.28691	3.3388
standard deviation [µm]	0.217343	0.179026
number of pupae	33	25
experimental days	2	2

## Sheet: Figure 2I
Figure 2I: flight test
	Flight test
Sample	Wildtype (WT)							Talin tension sensor (TS)							Talin-I-YPet (I-YPet)							Talin-I-mCh (I-mCh)							Talin C-terminal tension sensor (C-TS)								2-way ANOVA test (GraphPad Prism)
	Replicates						Mean	Replicates						Mean	Replicates						Mean	Replicates						Mean	Replicates						Mean
	R1	R2	R3	R4	R5	R6		R1	R2	R3	R4	R5	R6		R1	R2	R3	R4	R5	R6		R1	R2	R3	R4	R5	R6		R1	R2	R3	R4	R5	R6			Within each row, compare columns (simple effects within rows)
% of flies in section 1+2	88.2	80	87.5	80	73.3	82.4	81.9	72.2	86.7	100	83.3	82.4	68.8	82.2333	86.7	85.7	86.7	84.6	72.7	88.2	84.1	93.3	85.7	84.6	90.9	75	81.3	85.1333	64.3	78.6	87.5	72.2	75	55.6	72.2
% of flies in section 3+4	5.9	13.3	6.3	6.7	6.7	5.9	7.46667	22.2	6.7	0	0	0	0	4.81667	6.7	0	6.7	0	9.1	11.8	5.71667	0	0	7.7	0	0	6.3	2.33333	7.1	14.3	6.3	11.1	8.3	0	7.85		Number of families	3
% of flies in section 5	5.9	6.7	6.3	13.3	20	11.8	10.6667	5.6	6.7	0	16.7	17.6	31.3	12.9833	6.7	14.3	6.7	15.4	18.2	0	10.2167	6.7	14.3	7.7	9.1	25	12.5	12.55	28.6	7.1	6.3	16.7	16.7	44.4	19.9667		Number of comparisons per family	4
																																					Alpha	0.05
Total number of flies							95							88							85							85							92
Independent experiment days							2							2							2							2							2		Dunnett's multiple comparisons test	Mean Diff.	95% CI of diff.	Significant?	Summary
																																					section 1+2
																																					WT vs. TS	-0.3333	-11.87 to 11.20	No	ns
																																					WT vs. I-YPet	-2.2	-13.73 to 9.332	No	ns
																																					WT vs. I-mCh	-3.233	-14.77 to 8.299	No	ns
																																					WT vs. C-TS	9.7	-1.832 to 21.23	No	ns
																																					section 3+4
																																					WT vs. TS	2.65	-8.882 to 14.18	No	ns
																																					WT vs. I-YPet	1.75	-9.782 to 13.28	No	ns
																																					WT vs. I-mCh	5.133	-6.399 to 16.67	No	ns
																																					WT vs. C-TS	-0.3833	-11.92 to 11.15	No	ns
																																					section 5
																																					WT vs. TS	-2.317	-13.85 to 9.215	No	ns
																																					WT vs. I-YPet	0.45	-11.08 to 11.98	No	ns
																																					WT vs. I-mCh	-1.883	-13.42 to 9.649	No	ns
																																					WT vs. C-TS	-9.3	-20.83 to 2.232	No	ns
																																					Test details	Mean 1	Mean 2	Mean Diff.	SE of diff.	N1	N2	q	DF
																																					section 1+2
																																					WT vs. TS	81.9	82.23	-0.3333	4.622	6	6	0.07212	75
																																					WT vs. I-YPet	81.9	84.1	-2.2	4.622	6	6	0.476	75
																																					WT vs. I-mCh	81.9	85.13	-3.233	4.622	6	6	0.6996	75
																																					WT vs. C-TS	81.9	72.2	9.7	4.622	6	6	2.099	75
																																					section 3+4
																																					WT vs. TS	7.467	4.817	2.65	4.622	6	6	0.5733	75
																																					WT vs. I-YPet	7.467	5.717	1.75	4.622	6	6	0.3786	75
																																					WT vs. I-mCh	7.467	2.333	5.133	4.622	6	6	1.111	75
																																					WT vs. C-TS	7.467	7.85	-0.3833	4.622	6	6	0.08294	75
																																					section 5
																																					WT vs. TS	10.67	12.98	-2.317	4.622	6	6	0.5012	75
																																					WT vs. I-YPet	10.67	10.22	0.45	4.622	6	6	0.09736	75
																																					WT vs. I-mCh	10.67	12.55	-1.883	4.622	6	6	0.4075	75
																																					WT vs. C-TS	10.67	19.97	-9.3	4.622	6	6	2.012	75

## Sheet: Figure 2Q
Figure 2Q: FRAP curves
Talin-C-YPet																				Talin-C-YPet Summary							Talin-TS																		Talin-TS Summary
		1	2	3	4	5	6	7	8	9	10	11	12	13	14	15	16	17	18										1	2	3	4	5	6	7	8	9	10	11	12	13	14	15	16
time [s]	time [min]	normalized FRAP curve	normalized FRAP curve	normalized FRAP curve	normalized FRAP curve	normalized FRAP curve	normalized FRAP curve	normalized FRAP curve	normalized FRAP curve	normalized FRAP curve	normalized FRAP curve	normalized FRAP curve	normalized FRAP curve	normalized FRAP curve	normalized FRAP curve	normalized FRAP curve	normalized FRAP curve	normalized FRAP curve	normalized FRAP curve	mean normalized FRAP curve	standard deviation	mean + SD	mean - SD	number of pupae	independent experiment days		time [s]	time [min]	normalized FRAP curve	normalized FRAP curve	normalized FRAP curve	normalized FRAP curve	normalized FRAP curve	normalized FRAP curve	normalized FRAP curve	normalized FRAP curve	normalized FRAP curve	normalized FRAP curve	normalized FRAP curve	normalized FRAP curve	normalized FRAP curve	normalized FRAP curve	normalized FRAP curve	normalized FRAP curve	mean normalized FRAP curve	standard deviation	mean + SD	mean - SD	number of pupae
-25	-0.416667	1	1	1	1	1	1	1	1	1	1	1	1	1	1	1	1	1	1	1	0	1	1	18	3		-25	-0.416667	1	1	1	1	1	1	1	1	1	1	1	1	1	1	1	1	1	0	1	1	16
-20	-0.333333	0.998375	1.00505	0.972505	0.9964	0.966055	1.03589	1.00419	1.01446	0.974874	0.987844	1.0113	0.998957	0.98847	1.04039	1.00644	1.00977	0.983718	1.00886	1.0002	0.0197276	1.01992	0.98047				-20	-0.333333	0.996656	1.00476	0.99269	1.01202	0.963138	0.98623	0.980972	1.00296	0.990013	0.983136	0.939174	0.9826	1.0279	1.00775	0.988816	1.01987	0.992417	0.0215651	1.01398	0.970852
-15	-0.25	0.977948	1.009	0.991978	0.992651	0.944414	1.01738	0.999202	1.00851	0.986424	0.986162	1.00677	0.982434	0.966992	1.03241	0.991553	0.956828	1.01445	0.976075	0.991176	0.0221429	1.01332	0.969033				-15	-0.25	1.01098	0.996695	0.98502	0.994649	0.973805	1.00546	0.940014	0.984938	1.01232	0.988274	0.930357	0.946881	1.05083	0.951886	0.994502	1.04693	0.988346	0.0344912	1.02284	0.953855
-10	-0.166667	0.97961	0.943839	0.992169	0.953723	0.952385	1.02497	0.955208	1.02537	0.985667	0.972428	1.00734	1.00176	0.977367	1.00986	0.997587	0.951198	0.990796	1.004	0.984738	0.0257144	1.01045	0.959024				-10	-0.166667	0.998607	0.995278	0.95442	0.990057	1.01168	0.977878	0.958531	0.984076	0.998724	0.97846	0.88668	1.0556	1.03659	0.997627	1.01058	1.04154	0.992271	0.0395179	1.03179	0.952753
-5	-0.0833333	0.981275	0.919419	0.979212	0.977652	0.935537	1.00516	0.963258	1.03863	0.983696	0.982868	0.993457	0.998519	0.991166	1.01076	0.991598	0.922936	0.993179	1.01364	0.982331	0.0308898	1.01322	0.951442				-5	-0.0833333	0.998808	1.00776	0.933383	0.995344	0.977182	0.981142	0.948875	0.959381	0.98986	0.969918	0.868109	1.00102	1.04019	1.02501	0.99257	1.03901	0.982973	0.0426175	1.02559	0.940355
0	0	0	0	0	0	0	0	0	0	0	0	0	0	0	0	0	0	0	0	0	0	0	0				0	0	0	0	0	0	0	0	0	0	0	0	0	0	0	0	0	0	0	0	0	0
5	0.0833333	0.051094	0.077667	0.076302	0.076898	0.047404	0.094741	0.054643	0.086273	0.065759	0.072474	0.053568	0.060651	0.067668	0.065646	0.066542	0.072911	0.057335	0.059925	0.0670834	0.0125135	0.0795969	0.0545699				5	0.0833333	0.074522	0.072525	0.059049	0.068664	0.090845	0.073324	0.074672	0.081515	0.09695	0.08808	0.076828	0.064409	0.098928	0.092965	0.079926	0.070508	0.0789819	0.0116956	0.0906775	0.0672863
10	0.166667	0.089756	0.122146	0.123287	0.124395	0.082997	0.134153	0.092985	0.146238	0.113589	0.109213	0.08827	0.094766	0.112778	0.094287	0.127236	0.095633	0.107448	0.096767	0.108664	0.017957	0.126621	0.0907066				10	0.166667	0.126547	0.120343	0.11339	0.119829	0.150096	0.112133	0.112522	0.113803	0.143369	0.138778	0.110507	0.153325	0.148686	0.11973	0.125902	0.117762	0.12667	0.0150533	0.141723	0.111617
15	0.25	0.111774	0.143799	0.155614	0.166737	0.104655	0.161317	0.120352	0.189128	0.140823	0.14715	0.119951	0.135899	0.137466	0.132909	0.161635	0.149841	0.153733	0.121429	0.141901	0.0214665	0.163367	0.120434				15	0.25	0.151654	0.147742	0.145778	0.162402	0.161989	0.158171	0.135658	0.146016	0.178059	0.180485	0.117062	0.173843	0.171667	0.168629	0.181278	0.136932	0.157335	0.0184142	0.17575	0.138921
20	0.333333	0.14498	0.162506	0.177039	0.20126	0.128924	0.198733	0.142317	0.208093	0.168895	0.17045	0.147064	0.144153	0.161217	0.163226	0.190866	0.170766	0.16779	0.15179	0.166671	0.0221368	0.188807	0.144534				20	0.333333	0.185261	0.177289	0.186823	0.187078	0.199778	0.185929	0.161472	0.170135	0.215687	0.219242	0.117772	0.25548	0.19554	0.184861	0.212157	0.164703	0.1887	0.0302255	0.218926	0.158475
25	0.416667	0.156216	0.188717	0.209262	0.219764	0.152324	0.213929	0.169804	0.241833	0.187019	0.204112	0.157477	0.173376	0.18586	0.171284	0.222009	0.199482	0.19878	0.168314	0.189976	0.0255043	0.21548	0.164471				25	0.416667	0.227707	0.196877	0.202671	0.213977	0.198018	0.194528	0.177824	0.197729	0.244349	0.228658	0.138014	0.264319	0.23795	0.225089	0.249735	0.190091	0.211721	0.0313277	0.243049	0.180393
30	0.5	0.174056	0.202262	0.215671	0.253458	0.15891	0.235117	0.186792	0.241632	0.218872	0.222489	0.172335	0.199073	0.199092	0.20097	0.262433	0.216808	0.217467	0.193877	0.209517	0.0277946	0.237312	0.181723				30	0.5	0.242921	0.20914	0.233401	0.229919	0.214526	0.208472	0.205079	0.206844	0.263175	0.237549	0.12609	0.291357	0.279538	0.240208	0.245548	0.227202	0.228811	0.0373974	0.266208	0.191413
35	0.583333	0.171735	0.224694	0.256487	0.274068	0.175515	0.271114	0.212431	0.260944	0.24155	0.234506	0.192356	0.212296	0.221918	0.232322	0.281504	0.215876	0.215476	0.21317	0.22822	0.0318415	0.260062	0.196379				35	0.583333	0.259821	0.228613	0.229017	0.232267	0.273228	0.23872	0.209737	0.238489	0.253867	0.252286	0.150436	0.327196	0.31714	0.278216	0.295658	0.224258	0.250559	0.0429477	0.293507	0.207612
40	0.666667	0.208235	0.229577	0.261416	0.308209	0.195326	0.288415	0.222425	0.276842	0.2696	0.253632	0.21078	0.245697	0.253441	0.234992	0.296872	0.244874	0.237099	0.22626	0.247983	0.0313398	0.279323	0.216643				40	0.666667	0.292904	0.244646	0.260059	0.259335	0.24644	0.254969	0.198175	0.244816	0.275037	0.304304	0.157521	0.315208	0.331364	0.29817	0.335151	0.237836	0.265996	0.047211	0.313207	0.218785
45	0.75	0.218929	0.234813	0.277045	0.331011	0.204624	0.296432	0.241787	0.304892	0.269519	0.266882	0.223382	0.26248	0.269603	0.243815	0.30375	0.248499	0.256683	0.252896	0.261502	0.0328109	0.294313	0.228691				45	0.75	0.301915	0.264675	0.277391	0.255724	0.278455	0.261977	0.249235	0.263414	0.271482	0.301581	0.18841	0.368574	0.340584	0.31887	0.313792	0.269082	0.282823	0.0415912	0.324414	0.241231
50	0.833333	0.229448	0.236263	0.287731	0.335476	0.202728	0.30723	0.256969	0.312227	0.294793	0.286218	0.238891	0.259806	0.275638	0.25077	0.315242	0.250515	0.264172	0.271671	0.270877	0.0343418	0.305219	0.236535				50	0.833333	0.327964	0.275163	0.275881	0.271668	0.304088	0.307026	0.2453	0.268172	0.290984	0.309782	0.195169	0.388611	0.390281	0.343451	0.337571	0.262043	0.299572	0.0508337	0.350406	0.248738
55	0.916667	0.241564	0.252316	0.294581	0.357417	0.221345	0.326945	0.262245	0.313981	0.299857	0.285459	0.239164	0.283932	0.288082	0.277186	0.32508	0.263746	0.278601	0.290497	0.283444	0.0342476	0.317692	0.249197				55	0.916667	0.331319	0.285521	0.266569	0.299291	0.301812	0.289501	0.237187	0.306003	0.276917	0.307699	0.220401	0.397099	0.378987	0.334858	0.316152	0.279286	0.301788	0.0453526	0.34714	0.256435
60	1	0.24647	0.269867	0.305536	0.375204	0.248004	0.342378	0.270214	0.324637	0.301805	0.302638	0.252826	0.297423	0.302064	0.268481	0.334917	0.27952	0.28869	0.302456	0.295174	0.0343397	0.329514	0.260834				60	1	0.332022	0.300165	0.280938	0.285005	0.287898	0.295188	0.254282	0.296712	0.314036	0.325212	0.221531	0.399158	0.39749	0.355603	0.349901	0.276309	0.310716	0.0479699	0.358686	0.262746
65	1.08333	0.264992	0.275859	0.344726	0.379031	0.260116	0.346844	0.291701	0.332605	0.332403	0.317093	0.261955	0.309306	0.320541	0.304247	0.35064	0.290443	0.307926	0.30628	0.310928	0.0333398	0.344268	0.277588				65	1.08333	0.361728	0.306221	0.302902	0.312572	0.297294	0.309733	0.261531	0.292657	0.30945	0.329168	0.219697	0.449438	0.381405	0.388298	0.37209	0.307666	0.325116	0.0547467	0.379862	0.270369
70	1.16667	0.26752	0.286436	0.34789	0.394152	0.263005	0.365119	0.291828	0.345517	0.350191	0.329875	0.285539	0.325962	0.329715	0.314619	0.339907	0.31234	0.310043	0.316345	0.320889	0.0341232	0.355012	0.286766				70	1.16667	0.362006	0.321909	0.311711	0.292817	0.28392	0.31397	0.303636	0.304769	0.325944	0.340613	0.231167	0.487241	0.403122	0.41068	0.395573	0.29064	0.336232	0.0623027	0.398535	0.27393
75	1.25	0.274842	0.292936	0.36653	0.406498	0.278137	0.376416	0.290771	0.355195	0.357166	0.321863	0.297737	0.33579	0.343317	0.292642	0.367464	0.317562	0.33557	0.336269	0.330372	0.0373364	0.367709	0.293036				75	1.25	0.375112	0.325625	0.32631	0.327841	0.288943	0.295032	0.299659	0.311866	0.314011	0.359719	0.233011	0.442042	0.42363	0.4121	0.362421	0.324057	0.338836	0.0545733	0.393409	0.284263
80	1.33333	0.279183	0.295035	0.403539	0.410582	0.286866	0.382538	0.295213	0.361365	0.362965	0.333996	0.294108	0.328742	0.349631	0.323685	0.37416	0.303504	0.331619	0.339947	0.336482	0.0401	0.376582	0.296382				80	1.33333	0.384276	0.334401	0.340917	0.325902	0.341448	0.29993	0.298675	0.319274	0.316083	0.344657	0.23905	0.500791	0.42237	0.412567	0.412683	0.301301	0.349645	0.063202	0.412847	0.286443
85	1.41667	0.301386	0.312457	0.415244	0.414444	0.301791	0.386508	0.305433	0.370482	0.373222	0.338362	0.293434	0.341763	0.355051	0.326799	0.374247	0.314414	0.342088	0.35142	0.345475	0.0378088	0.383284	0.307666				85	1.41667	0.410536	0.345587	0.325814	0.332625	0.303983	0.35069	0.32952	0.327236	0.309889	0.371911	0.248953	0.550403	0.453428	0.422613	0.406483	0.317935	0.362975	0.0719176	0.434893	0.291058
90	1.5	0.299224	0.323261	0.448264	0.423107	0.313003	0.411137	0.323326	0.390695	0.379129	0.350632	0.307729	0.341136	0.367833	0.339399	0.418769	0.331385	0.333841	0.360794	0.359037	0.0439891	0.403026	0.315048				90	1.5	0.409254	0.348617	0.352959	0.331859	0.291729	0.336592	0.295884	0.33269	0.287083	0.386414	0.27328	0.559111	0.420208	0.394442	0.408074	0.312263	0.358779	0.0711899	0.429969	0.287589
95	1.58333	0.298418	0.340104	0.426473	0.444653	0.319735	0.405568	0.309745	0.394153	0.372456	0.36311	0.320966	0.363781	0.370464	0.320901	0.413963	0.348245	0.356434	0.387183	0.364242	0.0419955	0.406237	0.322246				95	1.58333	0.428064	0.359794	0.347442	0.354711	0.286428	0.339397	0.30482	0.34561	0.327605	0.387889	0.277247	0.561469	0.4564	0.422871	0.453663	0.31663	0.373128	0.0749733	0.448101	0.298154
100	1.66667	0.306623	0.340117	0.46765	0.447701	0.315145	0.418362	0.316875	0.407153	0.392086	0.369243	0.316753	0.364638	0.375961	0.338391	0.414746	0.362903	0.385137	0.38938	0.373826	0.0465353	0.420361	0.327291				100	1.66667	0.435436	0.365788	0.339654	0.362386	0.294134	0.353337	0.326463	0.341921	0.325879	0.376454	0.290404	0.614773	0.430691	0.435179	0.414099	0.326112	0.377044	0.0788424	0.455887	0.298202
105	1.75	0.303116	0.352226	0.459007	0.451043	0.337096	0.43804	0.323992	0.413507	0.378124	0.376866	0.325661	0.373094	0.386889	0.33047	0.434929	0.350657	0.38151	0.386119	0.377908	0.0465228	0.424431	0.331385				105	1.75	0.439196	0.362608	0.355936	0.352251	0.308736	0.3518	0.342235	0.337171	0.34476	0.3964	0.26756	0.585812	0.424859	0.416877	0.421432	0.323904	0.376971	0.0725217	0.449493	0.304449
110	1.83333	0.310412	0.358125	0.477822	0.478368	0.343404	0.430019	0.321364	0.440504	0.394343	0.377001	0.333202	0.37649	0.404299	0.367943	0.401447	0.372928	0.382367	0.424094	0.388563	0.0483854	0.436948	0.340178				110	1.83333	0.469485	0.370955	0.369735	0.358689	0.306425	0.369899	0.337144	0.354762	0.307788	0.386155	0.300467	0.648356	0.49686	0.43056	0.436109	0.339015	0.39265	0.088961	0.481611	0.303689
115	1.91667	0.313047	0.36388	0.479372	0.467269	0.345945	0.467136	0.336264	0.436169	0.413558	0.398422	0.34504	0.39817	0.400869	0.386305	0.422451	0.378678	0.39887	0.405051	0.397583	0.0465068	0.44409	0.351076				115	1.91667	0.475613	0.392908	0.362492	0.363025	0.319409	0.360089	0.366747	0.358215	0.317418	0.411005	0.298229	0.665566	0.458358	0.464453	0.464907	0.370155	0.403037	0.0893758	0.492413	0.313661
120	2	0.308109	0.357985	0.472071	0.491192	0.359283	0.468757	0.341741	0.457749	0.399978	0.404719	0.355056	0.392942	0.410512	0.377255	0.442934	0.369172	0.385841	0.429839	0.401396	0.0505285	0.451925	0.350868				120	2	0.4554	0.406126	0.352977	0.361239	0.317572	0.386418	0.326171	0.376407	0.329375	0.419735	0.286547	0.634996	0.466477	0.437985	0.433117	0.347481	0.396126	0.0827669	0.478893	0.31336
125	2.08333	0.315909	0.370367	0.46395	0.511416	0.37019	0.457878	0.339479	0.476424	0.406764	0.402616	0.357305	0.389611	0.430024	0.387786	0.425388	0.385056	0.415498	0.440204	0.408104	0.0501591	0.458263	0.357945				125	2.08333	0.468609	0.387911	0.370502	0.365189	0.268706	0.365301	0.358822	0.373462	0.316089	0.39954	0.276414	0.718825	0.449898	0.456479	0.474081	0.353804	0.400227	0.104894	0.505121	0.295333
130	2.16667	0.321698	0.36637	0.458008	0.50106	0.379955	0.474825	0.354717	0.483541	0.414347	0.413401	0.365124	0.397585	0.427638	0.383353	0.435465	0.383497	0.412314	0.440545	0.411858	0.0480892	0.459947	0.363769				130	2.16667	0.47936	0.40723	0.355639	0.369527	0.31249	0.402869	0.346593	0.366905	0.32514	0.414627	0.267423	0.723723	0.481973	0.449463	0.455779	0.360036	0.407424	0.103937	0.511361	0.303486
135	2.25	0.327839	0.392284	0.468276	0.500074	0.388041	0.478085	0.363094	0.465236	0.43651	0.422324	0.358973	0.407062	0.429246	0.385888	0.441834	0.387879	0.401441	0.463611	0.41765	0.0465	0.46415	0.37115				135	2.25	0.477735	0.412012	0.344385	0.361602	0.333882	0.384367	0.350918	0.389964	0.31147	0.387778	0.286335	0.69013	0.472641	0.460834	0.472083	0.373743	0.406867	0.0955931	0.502461	0.311274
140	2.33333	0.327117	0.407112	0.476804	0.521565	0.380929	0.461027	0.366615	0.481779	0.430282	0.399837	0.363287	0.417394	0.435785	0.405259	0.431794	0.401209	0.42942	0.476949	0.423009	0.0485525	0.471562	0.374457				140	2.33333	0.473845	0.418325	0.36946	0.3516	0.293684	0.398582	0.357792	0.403839	0.329201	0.384691	0.284283	0.660438	0.459537	0.461609	0.454485	0.371092	0.404529	0.0892365	0.493765	0.315292
145	2.41667	0.335625	0.392234	0.449745	0.525879	0.395492	0.487123	0.368719	0.489557	0.438512	0.408018	0.362981	0.4079	0.456255	0.400423	0.418639	0.388689	0.418054	0.466568	0.422801	0.049202	0.472003	0.373599				145	2.41667	0.479825	0.412412	0.372327	0.383615	0.298618	0.419048	0.353491	0.405467	0.33803	0.403082	0.270706	0.72389	0.502987	0.472275	0.464362	0.375321	0.417216	0.103828	0.521044	0.313388
150	2.5	0.356648	0.37849	0.434676	0.526549	0.395694	0.481829	0.384439	0.48675	0.436546	0.410998	0.373172	0.42352	0.431895	0.381665	0.436427	0.422415	0.425742	0.48076	0.426012	0.0453479	0.47136	0.380664				150	2.5	0.496087	0.400885	0.370021	0.392986	0.282086	0.39425	0.340515	0.398288	0.351315	0.403409	0.285201	0.720075	0.488371	0.4623	0.476496	0.354411	0.413543	0.104037	0.51758	0.309507
155	2.58333	0.339002	0.387858	0.436025	0.541188	0.391881	0.490681	0.37435	0.496496	0.449094	0.424093	0.361949	0.419599	0.453388	0.394828	0.469515	0.403376	0.421815	0.485639	0.430043	0.05284	0.482883	0.377203				155	2.58333	0.492273	0.429187	0.359791	0.375802	0.311552	0.402773	0.335944	0.404429	0.345228	0.419421	0.292116	0.716574	0.508223	0.484744	0.464306	0.379051	0.420088	0.101905	0.521993	0.318184
160	2.66667	0.342173	0.409045	0.455339	0.527744	0.415195	0.503943	0.383707	0.474221	0.449449	0.444969	0.38155	0.431586	0.457846	0.405333	0.441376	0.372581	0.442176	0.485933	0.434676	0.0477614	0.482437	0.386914				160	2.66667	0.519563	0.432405	0.391187	0.395679	0.303914	0.428938	0.350878	0.419188	0.333412	0.409713	0.289228	0.706609	0.515531	0.468815	0.493051	0.405524	0.428977	0.100809	0.529786	0.328168
165	2.75	0.359326	0.397273	0.418078	0.545307	0.424046	0.525735	0.400239	0.497204	0.452087	0.436723	0.362627	0.433644	0.469239	0.408982	0.454411	0.403313	0.430891	0.508729	0.440436	0.0524236	0.49286	0.388013				165	2.75	0.503503	0.440536	0.395647	0.388101	0.341353	0.416803	0.325973	0.421577	0.349185	0.409389	0.286914	0.728704	0.518339	0.502944	0.467596	0.405206	0.431361	0.103005	0.534366	0.328355
170	2.83333	0.368816	0.391952	0.41987	0.554586	0.42024	0.541098	0.391406	0.490855	0.461484	0.433684	0.395026	0.428864	0.468021	0.427863	0.474915	0.391227	0.433854	0.509299	0.444614	0.0531951	0.497809	0.391419				170	2.83333	0.5113	0.449719	0.394066	0.405475	0.332302	0.452356	0.339554	0.438087	0.37059	0.444079	0.290784	0.735602	0.507496	0.500462	0.498319	0.370212	0.440025	0.103694	0.54372	0.336331
175	2.91667	0.364535	0.403479	0.419523	0.541292	0.416584	0.523326	0.393131	0.495041	0.466873	0.4555	0.38718	0.42887	0.456728	0.415405	0.470326	0.422556	0.462054	0.549611	0.448445	0.0529306	0.501376	0.395515				175	2.91667	0.498663	0.426803	0.386909	0.413378	0.322759	0.450493	0.344788	0.441336	0.369265	0.418742	0.261794	0.708901	0.509241	0.521414	0.491599	0.389608	0.434731	0.101904	0.536635	0.332827
180	3	0.377016	0.411779	0.429991	0.551314	0.444422	0.542869	0.397816	0.512497	0.468614	0.456323	0.373022	0.443195	0.486971	0.439113	0.461411	0.399562	0.461118	0.532593	0.454979	0.0540991	0.509078	0.40088				180	3	0.505921	0.434894	0.438644	0.397898	0.362043	0.43946	0.339519	0.457697	0.391284	0.426223	0.275979	0.734681	0.504583	0.486895	0.492041	0.393716	0.442592	0.100016	0.542609	0.342576
185	3.08333	0.353893	0.430605	0.436008	0.562127	0.432632	0.555181	0.416172	0.526733	0.478397	0.449972	0.395515	0.442545	0.496307	0.454415	0.450563	0.403842	0.456193	0.546657	0.460431	0.0575611	0.517992	0.40287				185	3.08333	0.526623	0.420414	0.418391	0.389284	0.31785	0.449085	0.345822	0.455847	0.38987	0.450251	0.253957	0.700673	0.547271	0.500006	0.508062	0.381595	0.440938	0.104361	0.545298	0.336577
190	3.16667	0.371555	0.40848	0.461504	0.558386	0.439707	0.554686	0.406621	0.527576	0.469994	0.45302	0.402692	0.45926	0.48249	0.440856	0.476389	0.395816	0.466015	0.578497	0.464086	0.0591225	0.523208	0.404963				190	3.16667	0.53718	0.430921	0.423417	0.424016	0.34901	0.48962	0.343603	0.437803	0.42521	0.469111	0.291301	0.690545	0.571506	0.492291	0.498643	0.404247	0.454902	0.0956516	0.550553	0.35925
195	3.25	0.378362	0.405037	0.431351	0.55256	0.436915	0.541939	0.406137	0.534521	0.484821	0.462188	0.387666	0.48541	0.506813	0.446565	0.47284	0.415413	0.482879	0.555824	0.465958	0.0568101	0.522768	0.409148				195	3.25	0.535065	0.42808	0.407602	0.395485	0.351901	0.444278	0.3551	0.462499	0.375595	0.488294	0.293356	0.7142	0.529437	0.497309	0.500326	0.408392	0.449182	0.0984708	0.547653	0.350712
200	3.33333	0.373524	0.413198	0.447078	0.568662	0.445667	0.545234	0.432785	0.541806	0.45062	0.464709	0.395874	0.494794	0.510688	0.443013	0.488758	0.430069	0.480368	0.578971	0.472545	0.058559	0.531104	0.413986				200	3.33333	0.544474	0.449119	0.413709	0.414759	0.336182	0.460368	0.364588	0.451486	0.403397	0.464946	0.288869	0.744481	0.599517	0.505181	0.50583	0.409822	0.459796	0.108172	0.567968	0.351623
205	3.41667	0.371458	0.412	0.443921	0.567336	0.450529	0.563388	0.42118	0.552048	0.462037	0.458507	0.408115	0.498337	0.523923	0.425624	0.501904	0.433302	0.48227	0.568711	0.474699	0.0608814	0.535581	0.413818				205	3.41667	0.539415	0.440186	0.430582	0.424611	0.373664	0.458817	0.340918	0.463208	0.399589	0.460454	0.312421	0.74468	0.584907	0.516204	0.526041	0.424557	0.465016	0.103573	0.568589	0.361443
210	3.5	0.387296	0.404781	0.459391	0.573747	0.440939	0.576324	0.408053	0.570921	0.47097	0.447128	0.399594	0.493607	0.516168	0.44262	0.515395	0.433574	0.472633	0.579997	0.477397	0.0648844	0.542281	0.412512				210	3.5	0.541748	0.443127	0.426025	0.420835	0.357351	0.48199	0.375276	0.465684	0.417905	0.485067	0.310127	0.754831	0.580635	0.522773	0.517005	0.41352	0.469619	0.103954	0.573573	0.365665
215	3.58333	0.374112	0.384154	0.46379	0.576969	0.453694	0.583888	0.419503	0.600593	0.452734	0.453092	0.400628	0.508787	0.538078	0.460415	0.505973	0.40958	0.487202	0.600512	0.481872	0.0736646	0.555537	0.408208				215	3.58333	0.548558	0.427545	0.440309	0.425049	0.395619	0.492685	0.367581	0.452983	0.438457	0.474358	0.312849	0.777581	0.594398	0.530645	0.493415	0.40849	0.473783	0.106856	0.580639	0.366926
220	3.66667	0.387949	0.398549	0.486048	0.5909	0.440078	0.592534	0.412268	0.56646	0.448976	0.465786	0.418229	0.503421	0.548157	0.471001	0.498173	0.405077	0.473386	0.614109	0.484506	0.0717947	0.5563	0.412711				220	3.66667	0.552513	0.439402	0.433649	0.419677	0.39458	0.472189	0.375537	0.472719	0.423978	0.483064	0.326022	0.78176	0.586924	0.473926	0.511806	0.434871	0.473914	0.104198	0.578111	0.369716
225	3.75	0.398958	0.401439	0.499735	0.586349	0.464798	0.59153	0.431156	0.613114	0.461488	0.482624	0.405806	0.510951	0.558569	0.455454	0.512562	0.460849	0.493504	0.605152	0.496335	0.069988	0.566323	0.426347				225	3.75	0.557116	0.451709	0.447919	0.436334	0.385898	0.50503	0.377518	0.473389	0.425617	0.482648	0.312417	0.802141	0.595695	0.52233	0.528917	0.426745	0.483214	0.110988	0.594202	0.372226
230	3.83333	0.40343	0.385631	0.490333	0.590077	0.464261	0.587579	0.435985	0.60314	0.473765	0.476722	0.413831	0.504777	0.542537	0.475943	0.522698	0.431644	0.494642	0.644033	0.496724	0.0732166	0.56994	0.423507				230	3.83333	0.57635	0.448406	0.438952	0.432474	0.384635	0.507398	0.401861	0.505142	0.41537	0.472939	0.312288	0.78864	0.572158	0.529129	0.517488	0.418481	0.482607	0.10783	0.590437	0.374777
235	3.91667	0.391432	0.385921	0.452717	0.597229	0.466431	0.616129	0.419879	0.59899	0.468538	0.479295	0.414123	0.520754	0.57904	0.461162	0.530513	0.446068	0.502644	0.618032	0.497161	0.0774348	0.574596	0.419726				235	3.91667	0.591776	0.44746	0.457694	0.419582	0.377533	0.489281	0.376604	0.513073	0.43545	0.499776	0.321998	0.874725	0.649397	0.514628	0.553011	0.431395	0.497086	0.130674	0.62776	0.366412
240	4	0.396223	0.38187	0.480174	0.610414	0.453395	0.56956	0.43151	0.602723	0.458511	0.488143	0.403805	0.51589	0.563566	0.477435	0.563081	0.458501	0.499644	0.640225	0.499704	0.0770191	0.576723	0.422685				240	4	0.580137	0.452201	0.449622	0.416976	0.375749	0.507688	0.395077	0.506538	0.440122	0.499272	0.354342	0.865853	0.603027	0.543295	0.538015	0.428085	0.49725	0.121743	0.618993	0.375506
245	4.08333	0.406392	0.386825	0.499493	0.583638	0.464255	0.580985	0.427317	0.625203	0.47634	0.491925	0.404102	0.511464	0.571277	0.465414	0.560328	0.472248	0.503328	0.642389	0.504051	0.0759221	0.579973	0.428129				245	4.08333	0.589143	0.461512	0.445146	0.442799	0.371018	0.516431	0.381754	0.501064	0.456764	0.495137	0.350393	0.863699	0.596266	0.538546	0.549863	0.443799	0.500208	0.120981	0.62119	0.379227
250	4.16667	0.374125	0.376355	0.516092	0.590484	0.483266	0.601316	0.439414	0.591534	0.453232	0.510747	0.406247	0.521175	0.580003	0.476847	0.507039	0.479889	0.513354	0.627091	0.502678	0.0756562	0.578335	0.427022				250	4.16667	0.606042	0.455875	0.452498	0.428599	0.356704	0.509908	0.392959	0.495872	0.446556	0.499777	0.341615	0.859663	0.59732	0.52404	0.547738	0.447448	0.497663	0.122462	0.620126	0.375201
255	4.25	0.389522	0.376686	0.522403	0.584837	0.486309	0.602915	0.430294	0.608228	0.461978	0.500823	0.422057	0.52196	0.592175	0.486847	0.52387	0.477111	0.51717	0.629023	0.507456	0.0752133	0.582669	0.432243				255	4.25	0.611629	0.468156	0.45539	0.454655	0.340284	0.529846	0.404504	0.488322	0.475664	0.466461	0.342652	0.847671	0.616551	0.579934	0.547481	0.456465	0.505354	0.122254	0.627609	0.3831
260	4.33333	0.397368	0.381327	0.523581	0.592549	0.483875	0.607169	0.433797	0.579504	0.462095	0.522329	0.420082	0.516643	0.592123	0.474826	0.529741	0.450554	0.536394	0.656825	0.508932	0.0773527	0.586285	0.43158				260	4.33333	0.614305	0.461528	0.47384	0.456505	0.366688	0.501136	0.424771	0.476817	0.452283	0.476962	0.369304	0.785134	0.615148	0.564644	0.532902	0.426859	0.499927	0.105247	0.605173	0.39468
265	4.41667	0.39593	0.386303	0.499054	0.581645	0.478397	0.627085	0.434483	0.604313	0.46165	0.524515	0.437784	0.5129	0.609381	0.472347	0.511166	0.488652	0.524434	0.665614	0.511981	0.079242	0.591223	0.432739				265	4.41667	0.603101	0.472483	0.47824	0.449619	0.348617	0.49037	0.425118	0.482931	0.477546	0.480284	0.402927	0.860945	0.614735	0.574985	0.582958	0.437914	0.511423	0.118699	0.630122	0.392725
270	4.5	0.397934	0.395675	0.479657	0.599601	0.501094	0.621497	0.454072	0.612001	0.475752	0.511573	0.415508	0.509666	0.609424	0.487827	0.52287	0.45139	0.575383	0.652674	0.5152	0.0800173	0.595217	0.435183				270	4.5	0.605354	0.482513	0.487396	0.481192	0.328561	0.496118	0.423228	0.501257	0.490518	0.487169	0.381088	0.883781	0.618075	0.568441	0.566688	0.450086	0.515717	0.123966	0.639683	0.39175
275	4.58333	0.415577	0.415884	0.503371	0.592762	0.498823	0.630072	0.439575	0.603346	0.477753	0.521132	0.412829	0.505238	0.601576	0.466725	0.527177	0.484436	0.569516	0.658422	0.518012	0.0763638	0.594376	0.441648				275	4.58333	0.610214	0.479111	0.489805	0.449154	0.296697	0.515996	0.448303	0.491287	0.520956	0.483954	0.40028	0.893076	0.635188	0.571247	0.599227	0.461251	0.521609	0.129611	0.651221	0.391998
280	4.66667	0.402157	0.411369	0.458653	0.593228	0.510771	0.631727	0.436641	0.598635	0.46788	0.530173	0.435547	0.496908	0.625136	0.471032	0.559132	0.434709	0.56579	0.654558	0.51578	0.0815795	0.59736	0.434201				280	4.66667	0.611847	0.474704	0.482484	0.475162	0.315076	0.492753	0.451669	0.479486	0.481346	0.477256	0.441723	1.0194	0.605773	0.613563	0.595792	0.449422	0.529216	0.152157	0.681372	0.377059
285	4.75	0.400618	0.433371	0.482917	0.609259	0.519237	0.623305	0.449233	0.611974	0.480618	0.508874	0.432245	0.493531	0.610954	0.472063	0.562653	0.449955	0.548696	0.650924	0.518913	0.0769088	0.595821	0.442004				285	4.75	0.616044	0.488603	0.475962	0.48867	0.287783	0.520049	0.466319	0.482048	0.4861	0.495901	0.444141	0.999433	0.630315	0.561765	0.571492	0.446807	0.52884	0.148187	0.677026	0.380653
290	4.83333	0.399502	0.425003	0.465987	0.606411	0.514059	0.638395	0.469096	0.594593	0.480895	0.516073	0.439883	0.488317	0.619147	0.486557	0.584043	0.452457	0.536886	0.649434	0.520374	0.0773653	0.59774	0.443009				290	4.83333	0.641974	0.474732	0.485035	0.483681	0.256093	0.531263	0.472433	0.510405	0.497711	0.471896	0.424998	0.909974	0.671605	0.583796	0.589753	0.432248	0.52735	0.140064	0.667414	0.387286
295	4.91667	0.393952	0.435166	0.477358	0.612881	0.527122	0.6394	0.456128	0.623707	0.486337	0.517623	0.422322	0.493649	0.615466	0.492213	0.585176	0.475121	0.541663	0.656826	0.525117	0.0800417	0.605159	0.445076				295	4.91667	0.611202	0.486867	0.504078	0.4744	0.270752	0.526045	0.464974	0.478875	0.510572	0.481628	0.4397	0.979877	0.686928	0.580325	0.577384	0.464831	0.533652	0.148993	0.682645	0.384659
300	5	0.406564	0.421589	0.493703	0.587853	0.52453	0.640453	0.453761	0.612315	0.481258	0.510549	0.424723	0.4767	0.627527	0.486667	0.564877	0.465248	0.526356	0.677357	0.521224	0.0805458	0.60177	0.440678				300	5	0.638971	0.490996	0.485687	0.482132	0.241118	0.510329	0.483814	0.481497	0.520751	0.482103	0.486036	0.924392	0.673197	0.582061	0.60282	0.472352	0.534891	0.140782	0.675673	0.394109
[truncated: 1 more columns]

## Sheet: Figure 2R-S
Figure 2R-S: FRAP - mobile fraction and recovery half time
Talin-C-YPet						Talin-TS
	Fit with function p[0]*(1-exp(-p[1]*x)						Fit with function p[0]*(1-exp(-p[1]*x)
Sample	p(0)	p(1)	mobile fraction [%]	half time [s]		Sample	p(0)	p(1)	mobile fraction [%]	half time [s]		Kolmogorov-Smirnov test (GraphPad Prism) mobile fraction
1	0.39	0.02	39.33	42.8515		1	0.6	0.01	59.99	51.3635		P value	0.4983
2	0.41	0.02	40.62	34.7841		2	0.46	0.02	46.13	39.6357		Exact or approximate P value?	Approximate
3	0.48	0.02	47.98	32.5564		3	0.45	0.02	45.02	41.5251		P value summary	ns
4	0.59	0.02	59.5	43.9332		4	0.44	0.02	43.53	37.2598		Significantly different? (P < 0.05)	No
5	0.52	0.01	52.12	68.3585		5	0.33	0.04	32.78	16.7021		Kolmogorov-Smirnov D	0.2847
6	0.62	0.01	62.35	56.601		6	0.51	0.01	50.71	51.6823
7	0.44	0.02	43.73	45.8527		7	0.4	0.02	39.97	39.1029		Kolmogorov-Smirnov test (GraphPad Prism) half time
8	0.61	0.01	61.14	56.5958		8	0.49	0.01	48.86	48.8749		P value	0.128
9	0.47	0.02	47.17	36.609		9	0.43	0.02	43.43	40.6367		Exact or approximate P value?	Approximate
10	0.5	0.01	49.75	46.4073		10	0.47	0.02	46.72	34.1149		P value summary	ns
11	0.42	0.02	41.93	43.8705		11	0.37	0.01	36.93	54.8647		Significantly different? (P < 0.05)	No
12	0.51	0.01	51.07	50.9887		12	0.93	0.01	92.71	69.0687		Kolmogorov-Smirnov D	0.4028
13	0.62	0.01	62.15	70.2443		13	0.61	0.02	60.62	45.8071
14	0.48	0.01	47.55	48.2228		14	0.54	0.02	54.05	39.4461
15	0.52	0.02	52.2	41.2864		15	0.54	0.02	54.5	39.624
16	0.45	0.02	44.88	41.7875		16	0.43	0.02	42.99	40.0033
17	0.53	0.01	53.2	55.2807
18	0.73	0.01	72.84	87.3597
Talin-C-YPet Summary						Talin-TS Summary
	p(0)	p(1)	mobile fraction [%]	half time [s]			p(0)	p(1)	mobile fraction [%]	half time [s]
median	0.505	0.015	50.41	46.13		median	0.465	0.02	46.425	40.32
interquartile range (Q3-Q1)	0.12	0.01	12.4725	14.2135		interquartile range (Q3-Q1)	0.11	0.01	10.8425	10.1367
mean	0.516111	0.015	51.6394	50.1994		mean	0.5	0.018125	49.9337	43.107
standard deviation	0.0885928	0.00514496	8.94144	13.8799		standard deviation	0.137744	0.0075	13.7302	11.1912
number of pupae	18					number of pupae	16
experimental days	3					experimental days	3

## Sheet: Figure 3K
Figure 3K: FLIM-FRET primary muscle fibers
Individual data points
	FRET efficency [%]							Kolmogorov Smirnov test (p-values from pairwise comparisons)
Sample	TS_entire fiber	C-TS_entire fiber	TS_adhesions	C-TS_adhesions	TS_costameres	C-TS_costameres			TS_entire fiber	C-TS_entire fiber	TS_adhesions	C-TS_adhesions	TS_costameres	C-TS_costameres
	25.775	30.244	21.633	30.896	28.601	29.718		TS_entire fiber	1	8.13e-12	1.38e-05	2.15e-07	0.00261677	1.02e-05
	25.457	-1.244	23.106	-6.079	30.75	31.016		C-TS_entire fiber		1	4.15e-12	0.638611	0.00525143	0.0590292
	29.404	28.473	24.553	30.295	30.686	30.416		TS_adhesions			1	5.11e-09	2.59e-05	1.3e-08
	28.637	28.514	22.704	28.531	29.655	32.163		C-TS_adhesions				1	0.0810118	0.439566
	28.16	30.659	22.293	30.006	29.52	31.734		TS_costameres					1	0.0884001
	23.624	28.589	27.563	36.645	28.738	31.17		C-TS_costameres						1
	26.429	28.063	22.816	30.26	28.362	23.687
	25.46	29.597	25.947	25.396	27.227	27.028
	27.355	32.011	22.402	30.337	26.494	23.943
	26.642	30.228	26.649	30.009	30.555	28.864
	26.381	26.151	22.957	28.114	29.484	16.637
	26.072	31.276	23.378	29.267	28.224	22.605
	21.916	29.18	28.115	29.73	30.84	27.464
	26.965	29.919	24.109	23.325	31.499	29.672
	18.677	28.147	25.068	27.676	23.108	27.305
	27.164	28.759	23.578	33.403	26.422	30.615
	27.235	17.47	21.271	29.419	29.869	30.286
	29.509	30.654	17.661	27.055	25.932	27.454
	25.481	28.309	22.728	28.326	25.751	29.708
	24.337	29.293	22.903	35.729	28.271	27.538
	24.243	30.057	23.668	31.261	26.821	29.285
	29.143	30.333	24.95	25.585	24.282	26.07
	24.996	29.489	23.855	31.023	24.975	26.827
	23.485	27.97	22.627	27.26	24.104	27.84
	21.694	29.307	25.407	28.004	28.193	27.208
	24.073	29.582	24.175	27.787	23.278	27.043
	22.855	31.357	17.534	29.354	26.717	30.819
	25.415	27.477	25.374	29.455	29.175	28.354
	22.201	29.71	27.492	30.869	30.474	28.87
	25.537	26.391	24.791	25.919	27.193	27.16
	23.505	30.148	24.816	28.524	25.295	28.825
	28.021	28.721	22.701	31.776	23.599
	27.107	29.048		25.781	23.136
	26.577	28.768			23.112
	28.997	30.016			27.474
	26.888	26.7			24.279
	24.705	23.634			28.786
	25.412	28.833			19.323
	23.68	27.359			29.651
	24.31	28.106			16.07
	22.6	30.09
	25.42	30.148
	28.502	31.364
	25.935	29.344
	27.197	31.068
	28.159	29.37
	26.506	30.289
	27.32	28.832
	25.757	28.296
	28.864	24.551
	25.583	26.926
	27.361	29.242
	23.443
	26.902
	26.98
	25.573
	25.157
	23.098
	26.258
	25.696
	18.657
Data summary
Genotype	TS_entire fiber	C-TS_entire fiber	TS_adhesions	C-TS_adhesions	TS_costameres	C-TS_costameres
median [%]	25.7574	29.2105	23.6228	29.3541	27.3502	28.3541
interquartile range (Q3-Q1) [%]	2.8786	1.9928	2.3068	2.8983	4.8734	3.0717
mean [%]	25.6474	28.2081	23.7132	28.2102	26.8981	27.9783
standard deviation [%]	2.2958	4.7006	2.3056	6.6393	3.258	3.0679
number of cells	61	52	32	33	40	31
experimental days	4	4	4	4	4	4

## Sheet: Figure 4F
Figure 4F: Laser cutting in tendon tissue
20 h APF																									20 h APF Summary							30 h APF
Pupa	1	2	3	4	5	6	7	8	9	10	11	12	13	14	15	16	17	18	19	20	21	22	23									Pupa	1	2	3	4	5	6	7	8	9	10	11	12	13	14	15	16	17
time after cut [s]	distance [µm]	distance [µm]	distance [µm]	distance [µm]	distance [µm]	distance [µm]	distance [µm]	distance [µm]	distance [µm]	distance [µm]	distance [µm]	distance [µm]	distance [µm]	distance [µm]	distance [µm]	distance [µm]	distance [µm]	distance [µm]	distance [µm]	distance [µm]	distance [µm]	distance [µm]	distance [µm]		mean distance [µm]	standard deviation (SD)	mean + SD	mean - SD	number of pupae	independent experiment days		time after cut [s]	distance [µm]	distance [µm]	distance [µm]	distance [µm]	distance [µm]	distance [µm]	distance [µm]	distance [µm]	distance [µm]	distance [µm]	distance [µm]	distance [µm]	distance [µm]	distance [µm]	distance [µm]	distance [µm]	distance [µm]
0.3	0	0	0	0	0	0	0	0	0	0	0	0	0	0	0	0	0	0	0	0	0	0	0		0	0	0	0	23	2		0.3	0	0	0	0	0	0	0	0	0	0	0	0	0	0	0	0	0
0.6	1.587	2.103	2.183	2.235	1.31	1.349	2.421	1.203	1.244	1.19	1.534	1.323	0.847	1.521	1.667	0.496	0.943	1.448	0.423	0.965	1.283	2.011	0.635		1.38787	0.486773	1.87464	0.901097				0.6	2.891	1.389	3.67	2.05	1.825	0.496	1.825	1.151	2.143	0.82	1.111	1.019	0.939	2.996	0.575	1.627	1.019
0.9	2.91	3.677	3.413	3.743	2.282	2.678	3.995	2.579	2.143	1.984	2.513	2.513	1.627	2.09	2.48	0.793	2.034	2.242	1.005	1.627	2.592	3.466	1.052		2.41035	0.629249	3.0396	1.7811				0.9	5.272	2.699	4.761	3.466	2.698	1.211	2.553	1.528	3.254	1.349	2.354	1.773	1.945	5.397	1.171	2.559	2.037
1.2	3.968	4.471	4.378	4.616	3.075	3.601	5.172	3.254	2.937	2.639	3.624	3.386	2.051	2.235	3.036	1.111	2.609	2.738	1.429	2.434	3.836	4.484	1.528		3.15704	0.722531	3.87957	2.43451				1.2	6.145	3.44	5.337	5.41	3.69	1.607	3.307	2.162	4.385	1.574	3.465	2.288	3.175	6.25	1.706	3.551	3.214
1.5	4.947	6.032	5.212	5.529	3.77	4.444	6.138	3.743	3.612	3.016	4.471	3.334	2.421	2.87	3.929	1.418	2.937	3.541	1.574	2.936	4.457	5.78	1.766		3.82074	0.932391	4.75313	2.88835				1.5	7.018	3.942	5.793	6.111	4.484	2.024	4.061	3.174	5.457	1.997	4.18	2.328	3.611	8.254	2.004	4.206	4.087
1.8	5.688	6.442	5.794	6.442	4.266	5.039	7.117	3.968	4.445	3.413	5.106	3.916	2.765	3.333	4.564	1.924	3.373	4.028	2.024	3.452	5.211	6.495	2.262		4.39422	1.10338	5.49759	3.29084				1.8	7.666	4.273	6.269	6.468	5.575	2.441	4.616	4.226	5.893	2.275	4.907	3.254	3.73	9.583	2.639	4.801	4.802
2.1	6.058	6.786	6.23	6.799	4.841	5.684	7.738	4.193	4.815	3.869	5.767	4.524	3.043	3.611	5.298	2.262	3.79	4.335	2.394	3.875	5.992	7.05	2.579		4.84926	1.13565	5.98491	3.71361				2.1	8.367	4.537	6.666	6.892	6.15	2.857	4.947	5.317	6.766	2.579	5.397	3.267	4.154	10.754	3.194	5.476	5.265
2.4	6.693	7.01	6.667	7.129	5.198	6.002	8.122	4.405	5.344	4.246	6.296	4.825	3.268	3.902	5.695	2.698	4.584	4.841	2.751	4.312	6.468	7.368	2.718		5.24096	1.17164	6.41259	4.06932				2.4	8.658	5.04	6.944	7.13	6.389	3.175	5.397	5.754	6.925	2.777	5.873	3.823	4.299	11.845	3.492	5.635	5.714
2.7	7.149	7.54	7.05	7.434	5.595	6.498	8.439	4.524	5.992	4.543	6.746	5.519	3.598	4.471	6.211	3.323	4.266	4.94	3.056	4.51	6.68	7.804	3.095		5.60796	1.22707	6.83503	4.38089				2.7	8.949	5.397	6.865	7.341	7.043	3.433	5.635	6.21	7.441	2.923	6.243	4.074	4.749	12.182	3.77	5.952	6.521
3	7.556	7.354	7.328	7.632	5.873	6.746	8.572	4.484	6.27	4.722	7.05	5.867	3.836	4.59	6.786	3.403	4.881	5.535	3.214	4.762	6.971	8.148	3.284		5.86365	1.25651	7.12016	4.60715				3	9.187	5.384	7.341	7.46	7.579	3.691	6.045	6.686	8.102	3.214	6.495	4.286	5.093	12.678	4.008	6.369	6.667
3.3	7.864	7.645	7.659	7.976	6.118	7.301	8.995	4.484	6.667	4.901	7.526	6.115	3.942	4.987	7.282	3.482	5.209	6.061	3.373	5.079	7.09	8.611	3.383		6.16304	1.37358	7.53662	4.78947				3.3	9.24	5.834	7.38	7.434	7.797	4.167	6.177	7.619	8.856	3.399	6.706	4.736	5.397	13.155	4.186	6.627	6.945
3.6	8.112	7.91	7.712	8.055	6.396	7.599	9.114	4.656	7.011	5.258	7.949	6.65	4.022	5.291	7.659	3.948	5.695	6.488	3.466	5.502	7.129	8.81	3.621		6.43709	1.35186	7.78895	5.08523				3.6	9.346	6.006	7.361	7.937	8.016	4.431	6.019	8.174	8.949	3.769	6.997	4.418	5.586	13.532	4.553	6.875	7.288
3.9	8.399	7.844	7.923	8.532	6.567	7.877	9.26	4.788	7.223	5.555	8.148	6.908	4.088	5.635	7.917	4.137	5.844	6.577	3.677	5.701	7.262	8.981	3.82		6.63752	1.3866	8.02412	5.25092				3.9	9.703	6.019	7.45	7.91	8.512	4.392	6.323	8.492	10.1	3.809	7.354	4.736	5.635	14.001	4.325	7.093	7.606
4.2	8.657	7.738	8.016	8.465	6.634	8.095	9.392	4.748	7.5	5.641	8.531	7.176	4.127	5.965	8.076	4.276	6.3	6.567	3.915	5.741	7.394	9.167	3.869		6.78217	1.43772	8.2199	5.34445				4.2	9.703	6.244	7.371	8.175	8.591	4.775	6.452	8.72	10.364	4.034	7.447	4.921	6.24	13.697	4.891	7.172	7.857
4.5	8.905	8.002	8.241	8.611	6.766	8.055	9.59	4.867	7.739	5.641	8.677	7.434	4.233	6.111	8.267	4.623	6.657	7.014	3.955	5.899	7.678	9.339	4.008		6.97009	1.46405	8.43414	5.50604				4.5	9.69	6.614	7.658	8.003	8.869	5.08	6.779	8.819	10.219	4.193	7.632	4.987	6.002	14.014	5.337	7.47	7.923
4.8	9.183	8.148	8.386	8.942	6.872	8.432	9.696	4.947	8.003	5.959	8.809	7.623	4.167	6.309	8.426	4.752	6.637	7.371	3.968	6.068	7.817	9.458	3.978		7.1283	1.51507	8.64338	5.61323				4.8	9.584	6.654	7.708	8.241	8.948	5.238	6.809	9.097	10.391	4.484	7.592	5.013	6.389	14.319	5.655	7.609	7.937
5.1	9.52	8.135	8.545	9.272	7.004	8.532	9.868	5.039	8.135	5.76	8.994	7.801	4.313	6.349	8.744	4.762	6.707	7.758	4.087	6.197	7.649	9.365	4.147		7.24709	1.57286	8.81995	5.67423				5.1	9.769	6.806	7.49	8.558	8.908	5.45	6.66	9.127	10.682	4.642	7.771	5.172	6.657	14.517	5.923	7.619	8.069
5.4	9.848	8.108	8.545	9.233	7.03	8.67	9.762	5.119	8.254	6.157	9.232	8.089	4.418	6.309	8.902	4.93	7.094	8.085	4.299	6.346	8.055	9.683	4.147		7.405	1.5752	8.9802	5.8298				5.4	9.676	7.104	8.025	8.757	8.855	5.397	7.107	9.788	11.198	4.785	7.94	5.146	6.984	14.848	6.27	7.658	8.386
5.7	9.917	8.122	8.651	9.524	7.044	8.77	9.828	5.039	8.466	6.131	9.404	8.257	4.432	6.759	8.916	5.218	7.113	8.72	4.312	6.395	8.055	9.987	4.276		7.53635	1.6477	9.18405	5.88865				5.7	9.901	7.163	7.876	8.466	9.027	5.371	6.918	9.352	11.264	4.864	7.93	5.609	6.826	14.782	6.528	7.758	8.36
6	10.036	8.333	8.717	9.868	7.163	8.889	9.947	5.145	8.559	6.409	9.497	8.327	4.286	6.812	8.962	5.416	7.113	8.938	4.259	6.554	8.095	10	4.454		7.64257	1.67303	9.3156	5.96953				6	10.205	6.865	8.353	9.087	9.041	5.701	7.315	9.603	11.171	5.003	8.088	5.701	7.371	15.126	6.577	7.906	8.585
6.3	10.046	8.386	8.664	9.749	7.216	8.948	9.868	5.158	8.81	6.104	9.563	8.555	4.498	7.024	9.087	5.248	7.272	9.196	4.444	6.743	8.065	9.828	4.445		7.69204	1.64228	9.33432	6.04976				6.3	10.311	7.302	8.105	9.061	9.795	5.582	7.295	9.735	11.978	5.32	8.108	5.185	6.935	15.245	7.024	7.956	8.942
6.6	10.165	8.426	8.624	9.96	7.493	9.087	9.934	5.132	8.889	6.131	9.537	8.545	4.498	7.235	9.392	5.684	7.57	9.087	4.471	6.822	8.214	9.828	4.633		7.79813	1.67327	9.4714	6.12486				6.6	10.06	7.739	8.134	9.087	9.437	6.164	7.305	9.735	11.938	5.31	8.128	6.164	7.619	14.848	7.153	7.817	8.836
6.9	10.235	8.532	8.492	9.854	7.52	9.186	10	5.317	8.903	6.104	9.695	8.734	4.564	7.222	9.041	5.843	7.758	9.375	4.471	6.832	8.204	9.868	4.623		7.8423	1.6255	9.46781	6.2168				6.9	10.324	7.619	8.244	9.061	10.218	5.953	7.91	9.695	12.441	5.439	8.108	5.529	7.133	15.297	7.143	8.055	8.942
7.2	10.354	8.73	8.624	10.026	7.533	9.047	9.947	5.225	9.207	6.144	9.814	8.555	4.762	7.275	9.16	5.843	8.026	9.266	4.683	6.842	8.194	9.868	4.742		7.90726	1.67383	9.58109	6.23343				7.2	10.007	7.5	8.125	9.034	10.562	6.204	7.563	10.41	12.295	5.578	8.267	5.675	7.629	14.782	7.371	8.095	9.193
7.5	10.463	8.783	8.571	10	7.493	9.186	10.04	5.198	9.299	6.157	9.828	8.734	4.604	7.235	9.054	6.002	7.848	9.295	4.881	6.852	8.413	9.709	4.802		7.93248	1.71431	9.64679	6.21816				7.5	10.285	8.056	8.164	9.061	10.297	6.376	7.91	10.106	12.454	5.797	8.446	6.323	7.659	15.165	7.659	8.293	9.259
7.8	10.413	8.69	8.611	10	7.692	9.375	10.066	5.317	9.299	6.528	9.814	8.704	4.736	7.235	9.306	6.18	8.066	9.395	4.901	7.02	8.244	10	4.951		8.02361	1.66369	9.68729	6.35992				7.8	10.457	8.096	8.313	9.18	9.702	6.521	7.98	10.238	12.785	5.945	8.307	5.992	8.105	14.98	7.927	8.293	9.061
8.1	10.453	8.611	8.803	10.185	7.665	9.365	10.066	5.145	9.26	6.528	9.881	8.724	4.63	7.526	9.326	6.23	7.897	9.752	4.911	6.981	8.363	9.894	5.238		8.06235	1.7425	9.80485	6.31985				8.1	10.496	8.096	8.313	9.55	10.549	6.535	8.237	10.344	13.221	5.916	8.604	6.296	7.566	15.231	8.165	8.392	9.048
8.4	10.492	8.69	8.644	10.185	7.811	9.514	10.066	5.317	9.273	6.554	9.92	8.674	4.617	7.262	9.617	6.488	8.026	9.434	5.03	7.08	8.7	9.987	5.248		8.1143	1.69144	9.80574	6.42287				8.4	10.682	8.314	8.65	9.352	10.363	6.958	8.247	10.383	13.512	6.064	8.584	6.296	7.963	15.139	8.323	8.303	9.021
8.7	10.532	8.664	8.638	10.37	7.533	9.593	10.225	5.317	9.339	6.581	9.934	8.833	4.656	7.407	9.636	6.647	8.026	9.543	5.099	7.07	8.7	9.868	5.238		8.14996	1.76787	9.91783	6.38208				8.7	10.496	8.354	8.531	9.497	10.39	6.998	8.109	10.648	13.42	5.916	8.575	6.706	8.638	14.835	8.393	8.303	9.273
9	10.612	8.743	8.644	10.317	7.903	9.782	10.225	5.304	9.405	6.779	9.92	8.684	4.749	7.288	9.471	6.597	7.877	9.97	5.079	6.991	8.849	10.013	5.288		8.19522	1.7515	9.94671	6.44372				9	10.523	8.433	8.67	9.484	10.337	7.13	8.099	10.886	13.579	6.402	8.743	6.27	8.558	15.43	8.581	8.399	9.55
9.3	10.532	8.783	8.73	10.331	8.009	9.851	10.08	5.317	9.458	6.739	10	8.704	4.934	7.262	9.696	6.686	7.54	10.059	5.268	7.02	8.859	9.987	5.268		8.2223	1.71793	9.94023	6.50438				9.3	10.827	8.721	8.617	9.273	10.152	7.275	8.396	11.151	13.526	6.253	8.704	6.693	8.201	15.417	8.78	8.571	9.431
9.6	10.612	8.73	8.856	10.37	8.009	10.02	10.027	5.317	9.577	6.713	10.119	8.773	4.802	7.407	9.729	6.736	7.818	9.891	5.238	7.05	8.879	10.066	5.397		8.26678	1.7407	10.0075	6.52608				9.6	10.668	7.639	8.009	9.405	10.297	7.17	8.565	11.309	13.552	6.382	8.743	6.944	8.453	14.663	8.909	8.955	9.445
9.9	10.602	8.902	8.962	10.304	8.168	10.168	10.278	5.291	9.511	6.885	10.198	8.912	5.053	7.394	9.656	6.786	8.215	9.92	5.238	7.169	8.651	10.013	5.576		8.34139	1.75936	10.1007	6.58204				9.9	10.483	8.096	7.943	9.55	10.628	7.381	8.515	11.666	13.592	6.551	8.773	6.905	8.598	14.795	9.117	8.809	9.378
10.2	10.621	8.876	8.995	10.463	8.314	10.159	10.529	5.436	9.604	6.673	10.291	8.833	4.815	7.222	9.769	6.934	7.431	9.811	5.129	7.05	8.829	10.145	5.417		8.31939	1.74825	10.0676	6.57114				10.2	11.025	8.364	8.459	9.206	10.959	7.342	8.436	11.508	13.87	6.57	8.783	6.944	8.916	15.297	9.186	8.717	9.511
10.5	10.711	9.047	9.14	10.357	8.314	10.178	10.503	5.502	9.815	6.713	10.172	8.823	4.895	7.222	9.531	6.984	7.54	9.861	5.317	7.179	8.839	10.159	5.576		8.36426	1.72214	10.0864	6.64212				10.5	10.787	8.354	8.71	9.696	10.998	7.91	8.416	11.27	14.174	6.759	8.872	7.407	8.4	15.006	9.395	8.994	9.524
10.8	10.81	9.008	9.16	10.569	8.459	10.297	10.516	5.423	9.643	6.805	9.973	8.942	5	7.169	9.517	7.133	7.461	10.198	5.585	7.159	8.77	10.013	5.278		8.38643	1.78098	10.1674	6.60545				10.8	10.761	8.393	8.644	9.392	10.959	7.619	8.843	11.091	14.081	7.017	8.753	7.222	8.572	14.821	9.613	9.193	9.683
11.1	10.631	9.233	9.266	10.794	8.446	10.327	10.529	5.542	9.948	6.885	9.96	9.051	5.014	7.301	9.524	7.143	7.6	10.228	5.238	7.328	8.978	10	5.437		8.4523	1.74885	10.2012	6.70345				11.1	10.867	8.125	8.472	9.762	10.707	8.082	8.734	11.607	13.856	7.066	8.912	7.407	8.902	15.324	9.782	9.285	9.497
11.4	10.492	8.928	9.167	10.714	8.499	10.387	10.516	5.37	9.802	6.752	10.066	8.813	5.08	7.288	9.617	7.192	7.431	10.347	5.427	7.348	9.038	9.99	5.585		8.42822	1.78524	10.2135	6.64297				11.4	11.184	8.582	8.445	9.524	10.972	8.228	8.743	11.627	14.346	7.265	9.15	7.249	8.598	15.258	9.95	9.457	9.643
11.7	10.731	9.193	9.16	10.86	8.578	10.645	10.503	5.33	9.789	6.951	10.013	8.892	5.225	7.367	9.478	7.262	7.441	10.089	5.446	6.941	9.097	10.06	5.437		8.456	1.85187	10.3079	6.60413				11.7	10.999	8.254	8.776	9.55	10.76	8.241	8.694	11.131	14.174	7.007	8.912	7.262	9.048		10.01	9.14	9.511
12	10.85	8.849	9.167	10.635	8.605	10.764	10.82	5.516	9.789	6.752	10.026	9.002	5.119	7.341	9.617	7.301	7.58	10.337	5.566	7.159	9.097	9.98	5.417		8.49083	1.83537	10.3262	6.65546				12	11.277	8.691	8.789	9.511	11.117		8.763	12.083	14.346	7.523	8.743	6.931	9.088		10.099	9.656	9.709
12.3	10.85	9.087	9.325	10.82	8.79	10.754	10.45	5.357	9.987	6.991	10.053	9.031	5.04	7.407	9.676	7.272	7.867	10.714	5.556	7.169	8.938	9.99	5.605		8.55343	1.8466	10.4	6.70684				12.3	10.615	8.426	9.146	9.352	11.144		8.862	10.952	14.875	7.572	8.743	7.368	8.691		10.317	9.444	9.696
12.6	10.86	9.087	9.458	10.688	8.975	10.784	10.82	5.449	10.146	7.004	10.145	8.942	4.947	7.328	9.57	7.321	7.857	10.168	5.546	7.288	9.325	10.139	5.576		8.58361	1.83259	10.4162	6.75102				12.6	11.145	8.704	9.279	9.709	11.303		8.862	12.063	14.703	7.622	8.584	7.09	9.392		10.407	9.325	9.683
12.9	10.86	9.008	9.431	10.899	9.067	10.942	10.913	5.33	10.119	6.991	10.039	9.011	5.053	6.918	9.544	7.47	7.857	10.436	5.595	7.159	9.226	10	5.893		8.5983	1.91538	10.5137	6.68293				12.9	10.986	8.691	9.054	9.55	11.157		9.18	11.349	14.637	8.019	8.713	7.302	8.889		10.555	9.484	9.511
13.2	10.631	9.14	9.458	10.78	9.094	11.081	10.926	5.317	10.305	7.057	10.264	9.041	5.014	7.394	9.557	7.599	8.066	10.496	5.585	7.02	9.514	10.198	5.635		8.65965	1.89818	10.5578	6.76148				13.2	10.827	8.876	8.921	10.026	11.567		8.843	11.746	15.563	7.662	8.723	7.262	9.101		10.744	9.378	9.696
13.5	10.8	9.259	9.583	11.098	9.107	11.339	11.111	5.357	10.265	6.924	10.185	9.031	5.212	7.42	9.55	7.411	7.857	10.377	5.784	7.149	9.385	10.159	5.605		8.69426	1.97349	10.6678	6.72077				13.5	11.277	8.903	9.226	10.119	12.03		8.902	12.083	14.875	7.9	8.733	7.328	9.14		10.873	9.047	9.815
13.8	10.86	9.233	9.65	10.661	9.253	11.438	11.151	5.502	10.119	7.043	10.172	8.962	5.093	7.116	9.65	7.788	7.57	10.446	5.784	7.338	9.256	10.139	5.595		8.68778	1.90623	10.594	6.78155				13.8	11.475	8.916	9.279	9.325	12.07		9.17	11.805	15.311	8.029	8.674	7.421	9.537		11.042	9.418	9.709
14.1	10.82	9.087	9.802	10.886	9.253	11.428	10.953	5.489	10.053	7.136	10.158	9.021	5.053	7.262	9.537	7.639	7.411	10.496	6.022	7.179	9.474	10.357	5.873		8.71257	1.90989	10.6225	6.80268				14.1	11.581	8.585	9.014	9.987	12.096		9.031	11.528	15.338	7.969	8.912	7.566	8.929		11.359	9.748	9.881
14.4	10.82	9.18	9.934	10.846	9.451	11.657	11.164	5.37	10.291	7.057	10.185	9.101	5.238	7.116	9.531	7.748	8.046	10.446	5.863	7.318	9.206	9.99	5.873		8.75787	1.98539	10.7433	6.77248				14.4	11.488	9.18	9.596	9.59	12.083		9.18	11.686	15.629	8.178	8.713	7.302	9.114		11.369	9.576	9.947
14.7	10.989	9.1	9.907	11.124	9.425	11.914	11.244	5.33	10.278	7.043	10.383	9.17	5.067	7.394	9.557	7.609	7.59	10.585	6.042	7.298	9.514	10.02	5.685		8.79426	2.08031	10.8746	6.71395				14.7	11.277	9.352	9.252	9.841	12.255		9.349	12.361	15.946	8.178	8.594	7.884	9.035		11.488	9.431	9.894
15	11.117	9.127	9.947	11.111	9.61	11.905	11.455	5.304	10.239	7.229	10.516	8.992	5.093	7.539	9.484	7.778	8.195	10.664	5.833	7.159	9.494	10.109	5.883		8.86013	2.11035	10.9705	6.74978				15	11.224	9.207	9.265	10.503	12.123		9.339	11.785	15.616	7.979	8.743	7.566	9.379		11.548	9.338	9.974
15.3	10.969	9.801	9.901	10.965	9.57	11.885	11.402	5.291	10.252	7.229	10.502	9.031	5.106	7.235	9.544	7.768	7.54	10.793	6.022	7.308	9.841	10.149	6.091		8.87804	2.06301	10.9411	6.81503				15.3	11.264	8.836	9.345	10.079	12.07		9.448	11.805	16.092	8.435	8.902	7.407	9.352		11.736	9.656	9.722
15.6	11.127	9.219	9.914	11.468	9.769	11.875	11.455	5.291	10.582	7.348	10.489	9.021	5.159	7.222	9.57	7.897	7.609	10.466	6.171	7.338	9.682	10.129	5.943		8.90191	2.1348	11.0367	6.76712				15.6	11.436	9.379	9.583	9.775	11.766		9.458	12.103	15.907	8.505	8.803	7.54	9.061		11.875	9.788	9.974
15.9	11.217	9.444	10.192	11.111	9.716	12.192	11.482	5.476	10.384	7.348	10.489	9.091	4.974	7.262	9.517	7.907	7.381	10.535	6.24	7.298	9.534	10.129	6.042		8.91135	2.08819	10.9995	6.82316				15.9	11.277	9.233	9.398	10.106	12.057		9.478	11.627	15.801	8.485	9.1	7.698	8.73		11.994	9.814	10.04
16.2	11.167	9.629	10.185	11.283	9.901	12.202	11.614	5.608	10.53	7.44	10.542	9.002	5.238	7.407	9.736	8.085	7.609	10.704	6.161	7.189	9.653	10.288	5.913		9.00374	2.05696	11.0607	6.94678				16.2	11.422	9.074	9.411	10.463	12.228		9.359	12.381	16.158	8.505	8.862	7.884	9.445		12.173	9.576	10
16.5	11.187	9.18	10.377	11.587	9.901	12.192	11.72	5.463	10.384	7.506	10.661	9.011	5.106	7.235	9.577	8.095	7.411	10.694	6.24	7.318	9.782	10.139	5.903		8.98561	2.16388	11.1495	6.82173				16.5	11.541	9.537	9.398	10.026	12.639		9.468	12.123	16.105	8.803	9.09	7.897	8.942		12.163	9.656	10.132
16.8	11.207	9.153	10.562	10.992	9.927	12.391	11.508	5.542	10.516	7.321	10.621	9.131	5.04	7.473	9.557	8.026	7.778	10.833	6.161	7.467	9.811	10.179	5.883		9.00343	2.10912	11.1126	6.89431				16.8	11.277	9.498	9.543	10.331	12.744		9.636	12.758	16.065	9.13	8.912	7.579	8.902		12.212	9.814	10.423
17.1	11.187	9.18	10.43	11.495	10.033	12.688	11.826	5.476	10.397	7.361	10.846	8.873	5.172	7.513	9.577	8.105	7.947	10.784	6.369	7.487	9.811	10.188	5.923		9.07252	2.23155	11.3041	6.84097				17.1	11.634	9.537	9.742	10.489	12.572		10.003	12.381	16.264	8.614	8.902	7.421	8.889		12.45	10.105	10.159
17.4	11.207	9.18	10.516	11.151	10.033	12.708	11.852	5.476	10.768	7.612	10.859	9.031	5.172	7.222	9.564	8.085	7.59	10.506	6.329	7.377	9.474	10.169	5.883		9.03322	2.21642	11.2496	6.81679				17.4	11.528	9.855	9.239	10.344	12.546		9.944	12.321	16.581	8.455	8.932	7.355	9.193		12.5	9.986	10.185
17.7	11.326	9.272	10.642	11.574	10.086	12.718	11.945	5.489	10.622	7.44	10.912	8.952	5.133	7.42	9.643	8.095	7.778	10.575	6.171	7.526	9.752	10.149	5.893		9.09187	2.25327	11.3451	6.8386				17.7	11.449	10.027	9.49	10.516	12.877		9.855	12.877	16.449	9.08	8.932	7.315	8.863		12.659	10.304	10.331
18	11.187	9.246	10.728	11.481	10.39	12.867	11.72	5.476	10.635	7.401	10.926	9.111	5.106	7.539	9.762	8.105	7.54	10.873	6.468	7.487	9.98	10.119	5.903		9.13261	2.24564	11.3782	6.88697				18	11.581	10.027	9.702	10.317	13.075		9.964	12.315	16.555	9.051	8.932	7.818	9.246		12.678	10.621	10.172
18.3	11.266	9.59	10.575	11.534	10.523	12.996	12.209	5.701	10.847	7.414	11.005	9.031	5	7.222	9.703	8.165	8.205	10.972	6.448	7.506	9.821	10.179	5.893		9.20891	2.22492	11.4338	6.98399				18.3	11.753	9.948	9.728	10.688	12.916		10.132	12.447	16.766	9.13	9.12	8.307	9.127		12.798	10.145	10.463
18.6	11.475	9.682	10.734	11.759	10.536	13.016	12.143	5.502	10.688	7.52	11.137	8.912	5.053	7.407	9.676	8.165	8.175	10.893	6.478	7.496	9.663	10.169	5.913		9.22574	2.30468	11.5304	6.92106				18.6	11.753	9.67	9.914	10.489	12.731		10.261	13.082	16.753	9.289	8.912	7.897	9.088		12.837	10.608	10.093
18.9	11.614	9.431	10.734	11.376	10.351	13.035	11.958	5.463	10.754	7.533	10.965	8.882	5.212	7.42	9.709	8.125	7.6	10.972	6.379	7.506	9.672	10.119	5.893		9.161	2.30376	11.4648	6.85724				18.9	11.779	9.643	9.702	10.437	13.181		10.162	13.373	16.727	9.318	9.041	8.347	9.379		12.827	10.304	10.291
19.2	11.514	9.709	10.959	11.561	10.562	13.323	12.236	5.621	10.596	7.52	10.965	8.873	5.093	7.315	9.683	8.264	7.758	10.784	6.498	7.655	9.782	10.119	5.933		9.23143	2.31474	11.5462	6.9167				19.2	11.581	9.961	9.887	10.569	13.194		10.45	12.897	16.74	9.547	8.932	8.095	9.405		12.996	10.026	10.463
19.5	11.415	9.722	10.979	11.931	10.549	13.184	12.262	5.648	10.807	7.665	11.005	9.18	5.159	7.46	9.855	8.244	8.006	10.684	6.667	7.635	9.871	10.159	6.042		9.30996	2.30575	11.6157	7.0042				19.5	11.779	9.723	10.059	10.661	13.697		10.331	13.108	17.031	9.576	8.952	8.069	9.048		12.956	10.238	10.516
19.8	11.663	10	10.86	12.05	10.681	13.472	11.984	5.635	10.781	7.692	11.084	9.031	5.146	7.209	9.861	8.373	8.046	10.992	6.875	7.635	9.841	10.317	5.913		9.35396	2.33554	11.6895	7.01841				19.8	11.925	9.974	9.94	10.635	13.498		10.618	13.531	16.7	9.556	8.971	8.333	9.312		13.234	10.502	10.45
20.1	11.772	9.55	11.045	11.693	10.893	13.333	11.918	5.648	10.741	7.864	11.005	9.19	5.252	7.235	9.835	8.373	7.57	11.012	6.687	7.645	9.911	10.169	5.754		9.30848	2.31594	11.6244	6.99254				20.1	11.647	9.736	9.9	10.767	13.049		10.628	13.333	17.071	9.775	8.882	8.4	9.18		12.956	10.648	10.463
20.4	11.564	9.669	11.184	11.944	10.708	13.462	12.447	5.608	10.821	7.811	11.19	9.011	5.093	7.579	9.762	8.442	8.165	11.002	6.964	7.625	10.01	10.139	5.774		9.39017	2.39281	11.783	6.99736				20.4	11.608	9.934	9.728	10.979	13.644		10.589	13.346	17.309	10.172	9.12	8.32	9.339		13.135	10.621	10.688
20.7	11.663	9.894	11.283	11.799	10.88	13.462	12.368	5.754	11.019	7.837	11.058	9.18	5.252	7.5	9.722	8.393	7.53	10.734	7.113	7.635	9.94	10.169	5.943		9.39687	2.32221	11.7191	7.07466				20.7	11.978	9.961	10.231	10.78	14.094		10.599	13.717	17.229	10.221	9.12	8.519	9.511		13.135	10.687	10.688
21	11.782	9.828	11.369	11.958	10.866	13.502	12.553	5.621	11.006	7.85	11.243	9.041	5.08	7.685	9.855	8.472	7.421	10.952	6.825	7.645	10.089	10.337	5.903		9.4297	2.40916	11.8389	7.02053				21	11.66	10.252	9.596	11.085	13.67		10.658	13.743	17.018	10.191	9.388	8.373	9.445		13.115	11.018	10.953
21.3	11.802	9.841	11.349	12.103	10.88	13.353	12.368	5.621	10.953	7.811	11.071	8.982	5.238	7.539	9.98	8.442	8.254	10.972	7.113	7.616	9.821	10.129	5.893		9.44048	2.37916	11.8196	7.06132				21.3	11.766	10	9.874	10.86	13.816		10.549	13.849	17.322	10.191	9.16	8.585	9.405		13.135	10.793	10.966
21.6	11.723	10.026	11.376	11.997	10.88	13.68	12.249	5.661	11.112	7.837	11.217	9.021	5.291	7.341	10.033	8.551	7.798	10.843	6.964	7.745	9.891	10.317	5.863		9.45287	2.3859	11.8388	7.06697				21.6	11.779	9.855	10.059	11.455	14.014		11.124	13.545	17.692	10.221	8.902	8.32	9.59		13.165	11.309	10.741
21.9	11.782	9.987	11.528	12.341	10.787	13.631	12.447	5.661	11.112	7.837	11.336	9.21	5.384	7.526	10.027	8.472	8.145	10.972	7.093	7.784	10.01	10.298	5.774		9.528	2.42833	11.9563	7.09967				21.9	12.19	10.014	10.059	11.032	13.67		10.777	14.021	17.375	10.38	9.15	8.492	9.802		13.442	11.058	10.49
22.2	12.05	9.96	11.554	11.64	10.946	13.938	12.593	5.608	10.94	7.824	11.362	9.111	5.278	7.262	9.914	8.472	8.046	10.962	7.163	7.774	10.258	10.327	5.863		9.515	2.4824	11.9974	7.0326				22.2	12.031	9.696	9.927	11.138	13.67		11.095	14.008	17.6	10.34	9.209	8.479	9.974		13.571	10.886	10.754
22.5	11.891	10.344	11.68	11.865	11.184	13.789	12.58	5.648	11.059	7.969	11.243	8.853	5.172	7.447	9.868	8.561	8.016	10.645	7.143	7.953	9.92	10.278	5.625		9.51013	2.42803	11.9382	7.0821				22.5	11.608	9.683	9.768	10.939	13.908		11.214	13.69	17.825	10.519	9.209	8.373	10.119		13.68	11.124	10.979
22.8	11.921	10.026	11.925	12.487	10.946	13.799	12.553	5.635	11.045	8.036	11.428	9.081	5.358	7.381	10.053	8.551	7.748	10.962	7.133	7.983	10.03	10.436	6.091		9.59165	2.49821	12.0899	7.09344				22.8	12.203	9.67	10.019	11.124	14.16		11.204	14.021	17.97	10.628	9.2	8.347	9.67		13.75	10.793	10.9
23.1	12.04	10.331	11.673	11.918	10.84	14.077	12.725	5.648	11.27	8.155	11.322	9.061	5.278	7.434	10.066	8.591	8.046	10.823	7.292	7.953	9.97	10.496	5.794		9.60013	2.49977	12.0999	7.10036				23.1	12.057	9.948	10.218	11.098	14.279		10.995	14.153	17.891	10.668	9.338	8.28	9.961		13.77	11.124	10.979
23.4	12.139	10.291	11.997	12.156	10.946	14.097	12.633	5.688	11.376	8.141	11.415	9.17	5.252	7.592	10.218	8.71	8.244	10.962	7.163	7.993	10.01	10.466	5.704		9.66796	2.51097	12.1789	7.15698				23.4	12.018	10.04	10.403	11.362	14.345		10.906	14.51	18.512	10.697	9.338	8.466	10.199		14.028	11.468	10.953
23.7	12.129	10.317	11.997	12.566	11.025	14.117	12.752	5.621	11.363	8.181	11.428	9.18	5.371	7.5	10.073	8.72	7.818	10.823	7.282	8.002	9.99	10.278	6.062		9.67804	2.56656	12.2446	7.11148				23.7	11.951	9.855	10.416	11.138	14.186		11.075	14.51	18.34	10.846	9.457	8.651	10.146		14.048	11.296	10.926
24	12.11	10.489	12.123	12.222	11.038	14.256	12.752	5.648	11.376	8.168	11.468	9.002	5.252	7.407	10.066	8.76	7.391	10.823	7.669	8.102	9.891	10.317	6.052		9.66878	2.55494	12.2237	7.11384				24	12.203	9.855	10.39	11.296	13.961		11.571	14.325	18.288	10.747	9.547	8.743	10.225		14.057	11.534	10.939
24.3	12.209	10.317	12.216	12.209	10.972	14.256	12.818	5.449	11.217	8.141	11.508	9.22	5.424	7.592	10.08	8.74	7.6	10.784	7.361	8.171	9.99	10.317	6.21		9.687	2.64147	12.3285	7.04553				24.3	12.097	10.027	10.39	11.468	14.266		11.561	14.047	18.407	10.886	9.497	8.585	9.894		14.177	11.838	10.741
24.6	12.268	10.516	12.183	13.016	10.84	14.246	13.016	5.463	11.336	8.353	11.574	9.002	5.252	7.394	10.02	8.799	7.461	10.793	7.391	8.082	9.901	10.486	5.953		9.71065	2.69966	12.4103	7.011				24.6	12.123	10.225	10.575	11.534	14.305		11.531	14.484	17.851	11.015	9.348	8.228	10.04		14.097	11.904	10.953
24.9	12.417	10.622	12.341	12.328	10.985	14.335	13.082	5.436	11.336	8.313	11.627	9.16	5.252	7.209	10.179	8.71	7.639	10.655	7.589	8.171	9.98	10.486	6.091		9.73665	2.68743	12.4241	7.04922				24.9	12.242	9.842	10.535	11.574	14.318		11.095	14.973	18.936	11.054	9.497	8.664	10.053		14.365	11.891	11.032
25.2	12.219	10.622	12.282	12.54	11.171	14.256	12.712	5.463	11.548	8.313	11.693	9.002	5.08	7.434	10.308	8.71	7.828	10.962	7.431	8.191	10.109	10.476	5.913		9.75057	2.63307	12.3836	7.11749				25.2	12.044	10.093	10.535	11.111	14.318		11.243	14.775	18.327	11.263	9.348	8.968	9.802		14.405	12.076	11.085
25.5	12.358	10.846	12.328	12.804	10.866	14.454	12.95	5.648	11.376	8.446	11.719	9.339	5.238	7.487	10.337	8.879	8.056	10.674	7.629	8.389	10.119	10.298	5.645		9.82109	2.64625	12.4673	7.17484				25.5	11.846	10.225	10.006	11.561	14.318		11.412	14.96	18.777	10.826	9.567	8.982	10.318		14.861	11.587	11.124
25.8	12.566	10.794	12.52	12.672	11.038	14.305	12.897	5.621	11.574	8.565	11.732	9.021	5.08	7.315	10.248	8.909	7.828	10.833	7.768	8.439	9.881	10.575	5.943		9.83148	2.63556	12.467	7.19592				25.8	12.15	10.331	10.548	11.614	13.961		11.779	14.14	18.129	11.293	9.438	8.717	10.119		14.563	11.865	11.283
26.1	12.447	10.661	12.712	12.844	11.157	14.444	13.043	5.489	11.548	8.67	11.719	9.23	5.265	7.447	10.337	8.75	7.56	10.664	7.649	8.459	9.96	10.645	6.26		9.86783	2.72801	12.5958	7.13981				26.1	11.594	10.45	10.403	11.402	14.001		11.382	14.338	19.081	11.322	9.676	8.32	9.828		14.732	12.01	11.244
26.4	12.546	10.846	12.811	13.095	11.025	14.434	12.844	5.436	11.799	8.551	11.706	9.19	5.146	7.381	10.337	8.978	8.036	10.774	7.53	8.588	10.119	10.675	6.111		9.91122	2.75325	12.6645	7.15797				26.4	11.594	10.543	10.033	11.376	14.252		11.263	14.801	19.121	11.491	9.537	8.571	10.027		14.752	12.209	11.244
26.7	12.556	11.018	12.798	12.698	10.88	14.444	12.699	5.595	11.68	8.525	11.732	9.289	5.238	7.526	10.516	8.928	8.215	10.833	7.55	8.429	10.288	10.625	5.873		9.91022	2.66636	12.5766	7.24385				26.7	11.727	10.463	10.734	11.746	14.041		11.71	14.14	19.28	11.431	9.596	8.823	9.696		15.059	12.539	11.257
27	12.487	10.979	12.632	12.711	11.038	14.127	13.043	5.489	11.839	8.697	11.746	9.21	5.212	7.394	10.486	8.948	8.145	10.694	7.788	8.598	10.258	10.635	5.744		9.9087	2.66161	12.5703	7.24709				27	11.727	10.794	10.297	11.706	14.292		11.482	14.497	18.962	11.62	9.735	8.704	10.04		15	12.394	11.283
27.3	12.556	11.071	12.831	12.606	11.012	14.256	13.082	5.555	11.667	8.631	11.785	9.289	5.106	7.539	10.635	8.988	8.304	10.625	7.897	8.489	10.129	10.615	5.913		9.9383	2.66876	12.6071	7.26954				27.3	11.779	10.662	10.548	11.905	14.49		12.037	14.643	19.041	11.769	9.705	8.677	10.013		15.05	12.407	11.429
27.6	12.804	11.045	12.798	12.698	11.118	14.315	12.818	5.291	11.879	8.842	11.838	9.349	5.212	7.513	10.367	8.968	8.215	10.724	7.738	8.588	10.109	10.694	5.893		9.94852	2.75909	12.7076	7.18943				27.6	11.621	10.649	10.443	11.918	14.107		11.928	14.656	19.372	11.759	9.735	9.008	10.252		14.851	12.526	11.442
27.9	12.873	11.124	12.804	12.883	11.038	14.414	12.818	5.502	11.826	8.591	11.891	9.289	5.027	7.235	10.526	9.038	8.552	10.635	8.006	8.568	10.139	10.635	6.201		9.98326	2.7201	12.7034	7.26316				27.9	11.819	10.45	10.31	11.693	14.358		11.73	14.51	19.465	11.769	9.567	8.823	9.894		14.831	12.486	11.508
28.2	12.913	10.794	12.778	13.016	11.157	14.405	13.082	5.502	11.826	8.975	11.825	9.468	5.265	7.434	10.546	9.067	7.798	10.684	8.006	8.588	9.95	10.645	5.695		9.97474	2.75481	12.7295	7.21993				28.2	11.806	10.754	10.363	11.72	14.173		11.739	14.762	19.584	11.808	9.527	8.638	9.841		14.881	12.685	11.389
28.5	12.735	11.071	12.811	13.307	11.025	14.305	13.016	5.264	11.852	8.856	11.878	9.458	5.014	7.566	10.466	9.028	8.195	10.664	8.016	8.707	9.94	10.823	6.23		10.0099	2.8203	12.8302	7.18957				28.5	12.11	10.794	10.337	11.587	14.437		11.888	14.973	19.676	11.749	9.398	8.664	10.252		15.149	12.619	11.415
28.8	13.042	11.045	12.844	13.161	11.21	14.454	13.029	5.33	11.852	8.975	11.852	9.299	5.106	7.513	10.595	8.978	8.205	10.952	8.006	8.598	10.307	10.744	6.25		10.0586	2.82357	12.8821	7.23499				28.8	11.951	10.635	10.548	11.997	14.226		12.236	14.973	19.478	11.908	9.547	8.664	10.344		15.298	12.645	11.442
29.1	13.102	11.045	13.009	13.003	11.171	14.444	13.003	5.304	11.826	8.975	11.693	9.527	5.093	7.672	10.387	9.057	8.056	10.595	8.274	8.885	9.99	10.813	6.22		10.0497	2.8333	12.883	7.21644				29.1	11.951	10.635	10.429	12.05	15.43		11.73	14.854	19.875	11.977	9.676	9.167	9.961		15.198	12.751	11.68
29.4	13.082		13.023	12.831	11.237	14.474	13.188	5.198	11.971	8.975	11.799	9.507	5.08	7.526	10.556	9.196	8.036	10.545	8.442	8.637	10.109	10.585	6.111		10.0049	3.08641	13.0913	6.9185				29.4	11.634	10.622	10.562	11.786	15.879		12.315	14.656	19.729	11.987	9.557	8.691	9.974		15.506	12.804	11.574
29.7	13.369		12.798	12.857	11.052	14.087	13.082	5.158	11.813	9.107	11.878	9.359	5.212	7.42	10.576	9.186	7.738	10.744	8.274	8.816	10.079	10.784	6.062		9.97505	3.0583	13.0333	6.91675				29.7	11.899	10.953	10.588	11.825	15.694		11.928	14.828	19.703	11.937	9.537	9.008	10.318		15.357	12.724	11.601
30	13.508		12.738	13.016	11.052	14.335	13.334	5.264	11.998	9.16	11.944	9.597	5.067	7.566	10.814	9.067	7.728	10.684	8.234	8.766	10.317	10.645	6.24		10.0488	3.08961	13.1384	6.95921				30	11.925	10.814	10.324	12.13	15.853		12.017	15.158	19.914	12.156	9.656	9.273	10.45		15.655	12.553	11.455
30.3	13.33		12.665	13.003	10.999	14.444	12.963	5.33	11.892	9.173	11.785	9.468	5.093	7.301	10.933	8.958	7.818	10.506	8.244	8.905	10.307	10.665	6.191		9.99877	3.03808	13.0369	6.96069				30.3	11.766	10.754	10.363	11.905	16.236		12.017	15.145	20.034	12.146	9.676	8.796	10.437		15.704	12.87	11.667
30.6	13.518		12.811		10.985	14.603	13.201	5.145	12.024	9.16	11.918	9.329	5.067	7.553	10.972	9.166	7.808	10.506	8.363	8.806	9.94	10.863	5.833		9.88433	3.42632	13.3107	6.45801				30.6	12.15	11.072	10.654	12.024	16.382		12.513	15.013	19.716	12.235	9.725	8.492	10.304		15.724	13.068	11.601
30.9	13.518		12.831		11.025	14.285	13.228	5.304	12.249	9.12	11.904	9.398	5.119	7.606	10.804	9.206	7.828	10.754	8.492	8.905	10.099	10.764	6.042		9.92767	3.31559	13.2433	6.61208				30.9	11.793	10.943	10.8	11.653	15.906		12.652	15.106	19.769	12.314	9.686	9.352	10.49		15.694	13.24	11.786
31.2	13.727		12.771		10.999	14.444	12.778	5.463	12.117	9.292	11.904	9.349	5.238	7.301	11.111	9.206	8.205	10.784	8.591	9.044	10.268	10.744	5.724		9.95524	3.26616	13.2214	6.68908				31.2	11.912	11.28	10.575	12.011	16.064		11.997	14.841	20.179	12.384	9.586	8.743	10.662		16.141	13.055	11.746
31.5	13.489		12.824		11.065	14.295	13.135	5.291	12.209	9.279	11.971	9.527	5.199	7.301	10.824	9.196	8.135	10.635	8.591	8.975	10.317	10.913	5.913		9.95638	3.30859	13.265	6.64779				31.5	11.925	11.121	10.601	12.222	16.527		12.93	14.947	20.02	12.275	9.705	9.14	10.622		15.982	13.201	11.799
31.8	13.667		12.923		11.091	14.266	13.162	5.502	12.328	9.411	11.944	9.369	5.106	7.526	10.834	9.166	8.552	10.535	8.581	9.044	10.139	10.923	6.072		10.0067	3.25099	13.2577	6.75573				31.8	12.044	10.943	10.985	12.368	16.527		12.345	15.595	20.285	12.463	9.696	8.942	10.49		15.982	13.306	11.72
32.1	13.697		12.659		10.893	14.424	13.122	5.344	12.315	9.424	11.891	9.448	5.067	7.394	10.893	9.196	8.036	10.496	8.581	9.094	10.168	10.635	6.091		9.9461	3.32864	13.2747	6.61745				32.1	11.568	11.141	10.694	11.997	16.197		12.712	14.96	19.835	12.414	9.725	8.955	10.463		16.28	13.32	11.733
32.4	13.746		12.818		10.88	14.583	12.844	5.33	12.355	9.543	11.931	9.478	5.159	7.381	10.972	9.256	8.026	10.407	8.641	9.153	9.99	10.893	6.032		9.97229	3.35576	13.328	6.61652				32.4	12.137	11.429	10.509	11.892	16.236		12.632	15.608	20.219	12.543	9.765	8.876	10.662		16.27	13.399	11.733
32.7	13.856		12.745		11.012	14.464	12.778	5.291	12.315	9.451	11.931	9.388	4.908	7.46	11.101	9.186	8.254	10.526	8.869	9.114	10.129	10.784	5.734		9.96648	3.34934	13.3158	6.61714				32.7	11.951	11.399	10.667	12.315	16.25		13.009	15.436	19.994	12.582	9.676	8.968	10.582		16.24	13.373	11.839
33	13.846		12.818		11.025	14.454	12.871	5.158	12.328	9.596	11.971	9.498	5.08	7.209	11.111	9.206	8.423	10.476	8.879	9.203	10.109	11.002	5.714		9.9989	3.40776	13.4067	6.59114				33	12.216	11.449	10.548	12.5	17.017		12.9	15.82	20.391	12.642	9.854	8.955	10.728		16.21	13.346	11.892
33.3	13.717		12.804		10.999	13.978	12.871	5.145	12.646	9.755	11.944	9.656	5.119	7.42	11.072	9.206	8.056	10.367	8.76	9.352	9.97	11.141	5.863		9.99243	3.32351	13.3159	6.66892				33.3	12.123	11.389	10.773	12.288	17.255		12.325	15.172	20.139	12.572	9.815	9.087	10.622		16.746	13.558	11.905
33.6	13.826		12.771		11.025	14.097	13.003	5.132	12.672	9.715	11.984	9.557	5.186	7.394	11.161	9.385	8.225	10.545	8.889	9.332	10.129	11.21	6.081		10.0628	3.36704	13.4298	6.69577				33.6	12.07	11.26	10.892	12.791	17.03		13.009	15.78	20.682	12.662	9.834	8.876	10.767		16.3	13.399	11.931
33.9	14.004		12.765		10.972	14.266	13.175	4.987	12.381	9.887	11.918	9.567	5.278	7.434	11.151	9.236	8.234	10.327	8.879	9.252	9.97	10.893	5.933		10.0242	3.48703	13.5113	6.53721				33.9	12.335	11.36	10.535	12.381	17.017		12.662	16.084	20.047	12.602	9.715	9.021	10.648		16.339	13.346	12.13
34.2	13.994		12.804		10.972	14.107	13.188	5.158	12.606	9.914	12.037	9.597	5.027	7.341	11.121	9.355	8.393	10.357	8.7	9.411	10.109	11.26	6.072		10.0725	3.40049	13.473	6.67203				34.2	12.031	11.588	10.509	12.712	17.281		12.394	15.992	20.589	12.761	9.705	8.479	10.595		16.538	13.624	12.05
34.5	14.004		12.632		11.144	14.276	12.738	5.185	12.699	9.927	12.09	9.646	5.119	7.606	11.27	9.246	8.006	10.496	8.988	9.5	10.278	11.23	6.052		10.1015	3.3656	13.4671	6.73592				34.5	12.282	11.231	10.496	13.042	17.705		12.642	15.86	20.854	12.91	9.805	9.087	10.582		16.498	13.783	12.183
34.8	14.004		12.593		11.012	14.147	13.069	5.278	12.474	9.848	12.023	9.507	4.987	7.42	10.992	9.276	8.026	10.506	8.859	9.352	10.466	11.409	6.022		10.0605	3.33712	13.3976	6.72336				34.8	12.256	11.578	10.562	13.188	16.99		12.682	15.132	20.973	12.9	9.944	9.008	10.648		16.746	13.809	12.103
35.1	13.985		12.976		10.88	14.335	12.857	5.357	12.619	10.046	12.222	9.686	5.08	7.553	11.429	9.305	8.135	10.367	8.929	9.431	10	11.21	6.072		10.1178	3.34758	13.4654	6.77023				35.1	12.282	11.548	10.76	12.712	17.599		12.642	16.164	20.364	13.049	10.102	8.982	11.045		16.925	13.941	12.037
35.4	14.183		12.778		10.84	13.968	12.897	5.317	12.818	10.033	12.195	9.656	5.067	7.434	11.25	9.355	8.363	10.347	8.849	9.53	10.288	11.448	6.201		10.1341	3.32802	13.4622	6.80613				35.4	11.912	11.717	10.522	12.95	17.268		12.474	15.727	20.827	12.88	10.182	8.836	11.323		16.805	13.69	12.169
35.7	14.024		12.619		10.853	14.157	13.029	5.132	12.765	10.218	12.129	9.636	5.067	7.394	11.369	9.325	8.274	10.337	9.048	9.61	10.089	11.558	6.042		10.1274	3.40235	13.5297	6.72503				35.7	12.123	11.935	10.707	12.976	17.652		12.642	15.873	21.012	13.058	10.023	9.273	10.767		16.934	14.14	12.037
36	14.312		12.586		10.708	14.137	13.043	5.172	12.5	10.324	12.103	9.756	4.921	7.592	11.101	9.325	8.254	10.535	9.038	9.57	10.188	11.379	5.863		10.1146	3.43334	13.548	6.68128				36	12.19	11.746	10.522	12.87	17.533		12.662	16.243	20.88	13.257	10.182	9.127	10.569		16.934	13.598	12.341
36.3	14.252		12.599		11.025	14.335	12.924	5.33	12.791	10.231	12.103	9.845	5.119	7.063	11.389	9.395	8.363	10.357	9.058	9.748	10.615	11.577	6.171		10.2043	3.36996	13.5742	6.83433				36.3	12.586	11.945	10.694	13.029	18.035		12.841	16.23	21.145	13.088	10.291	8.915	10.767		16.746	14.113	12.381
36.6	14.332		12.659		10.694	13.978	12.778	5.211	12.963	10.192	12.169	9.716	5.133	7.487	11.32	9.345	8.393	10.337	9.524	9.52	10.139	11.458	6.091		10.1638	3.3843	13.5481	6.77946				36.6	12.401	11.687	10.707	12.976	17.453		13.009	16.084	20.563	13.277	10.092	9.153	11.045		16.984	13.664	12.5
36.9	14.282		12.659		10.642	14.107	12.805	5.211	12.818	10.178	12.209	9.636	4.947	7.566	11.667	9.484	8.046	10.337	9.474	9.56	10.01	11.746	6.052		10.1636	3.39961	13.5632	6.764				36.9	12.401	12.074	10.575	12.857	17.837		12.702	15.926	21.317	13.237	10.013	9.259	10.648		17.133	14.087	12.183
37.2	14.421		12.619		10.523	14.176	12.831	5.132	12.805	10.377	12.156	9.815	5.053	7.592	11.468	9.543	8.552	10.486	9.375	9.57	9.97	11.597	6.22		10.2039	3.46816	13.672	6.73569				37.2	12.242	11.915	10.826	12.831	17.387		12.563	16.137	21.145	13.217	9.904	9.087	10.767		16.815	14.404	12.447
37.5	14.312		12.798		10.377	14.295	12.791	5.158	12.818	10.509	12.46	9.835	5.119	7.658	11.3	9.365	8.542	10.357	9.564	9.729	9.97	11.607	6.062		10.2203	3.47747	13.6978	6.74282				37.5	12.414	11.865	10.562	13.254	17.493		12.712	16.389	21.131	13.396	9.983	9.008	11.006		16.825	14.232	12.474
37.8	14.312		12.579		10.536	14.266	12.778	5.145	13.215	10.35	12.262	9.934	4.974	7.566	11.3	9.653	7.897	10.317	9.524	9.868	10.119	11.607	6.072		10.2035	3.45276	13.6563	6.75077				37.8	12.216	12.252	11.011	13.32	17.771		12.96	16.574	21.211	13.406	10.301	9.286	11.283		17.252	14.444	12.381
38.1	14.481		12.526		10.205	14.117	12.619	5	12.818	10.443	12.381	9.984	5.093	7.83	11.468	9.474	8.592	10.198	9.603	9.719	10.456	11.746	6.062		10.2293	3.52041	13.7497	6.70887				38.1	12.216	12.233	11.011	13.029	17.189		13.247	16.375	21.303	13.406	10.34	9.458	11.244		17.123	14.299	12.579
38.4	14.312		12.374		10.364	14.266	12.871	5.026	13.109	10.655	12.288	9.865	5.093	7.632	11.508	9.524	8.413	10.248	9.564	9.838	10.099	11.895	6.042		10.2374	3.5042	13.7416	6.73322				38.4	12.414	12.143	10.562	13.175	17.506		13.148	16.256	20.999	13.416	10.311	9.127	11.125		17.133	14.272	12.765
38.7	14.411		12.626		10.377	14.276	12.831	5.066	13.215	10.681	12.222	9.855	5.119	7.354	11.419	9.663	8.403	10.357	9.544	9.877	10.159	11.875	6.062		10.2568	3.51624	13.773	6.74053				38.7	12.613	12.272	10.535	12.851	17.678		13.178	16.071	21.171	13.396	10.092	9.577	11.098		17.391	14.418	12.751
39	14.619		12.46		10.575	14.107	13.016	5.053	13.426	10.655	12.209	9.865	5.027	7.632	11.568	9.663	8.244	10.486	9.762	9.897	10.278	11.925	6.072		10.3114	3.52276	13.8341	6.78862				39	12.428	11.985	10.998	12.877	17.625		13.466	16.362	21.184	13.406	10.023	9.18	11.283		17.589	14.563	12.566
39.3	14.411		12.48		10.509	13.998	12.686	5.106	13.294	10.853	12.407	9.815	5.119	7.844	11.617	9.484	8.84	10.516	9.583	10.036	10.307	11.925	6.349		10.3419	3.43337	13.7752	6.90849				39.3	12.348	12.183	10.998	13.525	17.665		13.118	16.415	21.343	13.426	10.033	9.14	11.468		17.232	14.629
39.6	14.798		12.659		10.694	14.087	13.016	5.158	13.069	10.76	12.381	9.676	5.106	7.579	11.607	9.633	8.552	10.526	9.742	10.026	9.811	11.925	6.042		10.326	3.51423	13.8403	6.81181				39.6	12.613	12.669	10.575	13.479	17.48		13.605	16.574	21.7	13.545	10.043	9.312	11.244			14.457
39.9	14.262		12.487		10.893	13.968	12.765	5.132	13.043	10.827	12.434	9.756			11.945	9.692	8.562	10.347	9.683		9.96		6.022		10.6928	3.38145	14.0743	7.31137				39.9	12.666	12.699	11.038	13.333	17.982		12.989	16.561		13.564	10.142		11.006			14.629
40.2	14.57		12.665		10.562	13.988	12.566	5.013	13.413	10.946	12.209	9.974			11.945	9.653	8.552	10.357	9.692		9.96		6.052		10.7128	3.49421	14.207	7.21855				40.2	12.626	12.679	10.548	13.684	17.956		13.237	16.309		13.654	10.033		11.429			14.616
40.5			12.639		10.536	14.325	12.818	5.172	13.36	11.012	12.222	9.914			11.756	9.583	8.532	10.466	9.712		9.99		6.062		10.5062	3.57701	14.0832	6.92918				40.5	12.692	13.056	10.892	13.644			13.446	16.455		13.594	10.132		11.508
40.8			12.447		10.694	13.988	12.619	4.987		10.985	12.248				11.687	9.623		10.188	9.861		10.278		6.072		10.4367	3.53125	13.9679	6.90544				40.8	13.221	12.619	10.747	13.657			13.297	16.389			10.122
41.1			12.441		10.562	13.998	12.633	5.013							11.905	9.722		9.891					6.072		10.2486	3.52641	13.775	6.72215				41.1	12.348	12.867	10.959	13.671			13.456
41.4			12.487		10.509	13.958	12.752	5.026							11.925	9.543		9.91							10.7638	3.53362	14.2974	7.23013				41.4	13.155		11.038
[truncated: 10 more columns]

## Sheet: Figure 4G
Figure 4G: Laser cutting in tendon tissue - initial recoil velocity
Individual data points
	initial recoil velocity [µm/s]			Kolmogorov-Smirnov test (GraphPad Prism)
Sample	20 h AFP	30 h AFP		P value	0.6657
	5.29	9.63667		Exact or approximate P value?	Approximate
	7.01	4.63		P value summary	ns
	7.27667	12.2333		Significantly different? (P < 0.05)	No
	7.45	6.83333		Kolmogorov-Smirnov D	0.2195
	4.36667	6.08333
	4.49667	1.65333
	8.07	6.08333
	4.01	3.83667
	4.14667	7.14333
	3.96667	2.73333
	5.11333	3.70333
	4.41	3.39667
	2.82333	3.13
	5.07	9.98667
	5.55667	1.91667
	1.65333	5.42333
	3.14333	3.39667
	4.82667	5.82
	1.41	5.82
	3.21667	2.97333
	4.27667	5.11667
	6.70333
	2.11667
Summary
	20 h AFP	30 h AFP
median [µm/s]	4.41	5.11667
interquartile range (Q3-Q1) [µm/s]	1.83167	2.68667
mean [µm/s]	4.62623	5.3119
standard deviation [µm/s]	1.81971	2.74085
number of pupae	23	21
experimental days	3	4

## Sheet: Figure 4L
Figure 4L: Laser cutting in muscle tissue
20 h APF
Pupa	1	2	3	4	5	6	7	8	9	10	11	12	13	14	15	16	17	18	19	20	21	22	23	24	25	26	27	28	29	30	31	32	33	34	35	36	37	38	39	40	41	42	43	44	45	46	47	48	49
time after cut [s]	distance [µm]	distance [µm]	distance [µm]	distance [µm]	distance [µm]	distance [µm]	distance [µm]	distance [µm]	distance [µm]	distance [µm]	distance [µm]	distance [µm]	distance [µm]	distance [µm]	distance [µm]	distance [µm]	distance [µm]	distance [µm]	distance [µm]	distance [µm]	distance [µm]	distance [µm]	distance [µm]	distance [µm]	distance [µm]	distance [µm]	distance [µm]	distance [µm]	distance [µm]	distance [µm]	distance [µm]	distance [µm]	distance [µm]	distance [µm]	distance [µm]	distance [µm]	distance [µm]	distance [µm]	distance [µm]	distance [µm]	distance [µm]	distance [µm]	distance [µm]	distance [µm]	distance [µm]	distance [µm]	distance [µm]	distance [µm]	distance [µm]
0	0	0	0	0	0	0	0	0	0	0	0	0	0	0	0	0	0	0	0	0	0	0	0	0	0	0	0	0	0	0	0	0	0	0	0	0	0	0	0	0	0	0	0	0	0	0	0	0	0
5.3	4.971	0.374	1.553	2.086	2.958	2.046	0.8	0.999	1.499	1.769	1.479	0.337	2.077	1.587	2.46	4.021	4.59	4.008	1.798	2.434	2.698	6.051	3.637	3.876	2.044	1.806	2.638	3.267	4.057	3.995	3.056	1.402	2.633	3.757	2.566	2.831	3.829	2.182	2.838	3.373	4.326	1.111	3.545	4.742	3.28	1.914	1.707	2.53	1.799
10.6	6.861	1.215	1.836	3.707	4.721	2.543	1.063	0.877	2.039	1.823	2.128	0.688	2.907	1.839	3.482	4.828	5.212	5.477	2.328	4.894	4.391	9.365	4.246	5.384	2.867	2.619	2.718	4.008	4.365	4.365	2.679	2.341	3.783	4.855	3.121	3.294	4.127	3.161	3.631	4.167	5.344	2.421	4.96	5.218	4.312	2.47	2.831	2.857	2.421
15.9	7.537	1.701	2.255	4.062	5.403	2.543	1.114	1.323	2.201	3.255	2.31	1.094	2.928	2.831	4.048	4.339	5.45	6.588	2.685	5.185	4.867	9.782	4.166	6.574	3.472	3.185	3.224	4.352	4.573	5.159	3.224	2.646	4.141	6.257	3.571	3.215	4.385	3.809	5.477	4.802	6.164	2.957	5.555	5.555	4.497	2.827	3.373	2.867	2.765
21.2	8.293	1.874	1.809	4.133	6.186	2.735	1.904	1.674	2.62	2.836	2.594	1.161	2.948	2.672	3.938	4.55	5.781	7.262	2.817	5.542	5.582	10.297	4.881	7.897	3.849	3.284	3.184	4.92	5.208	4.246	2.966	3.069	4.564	6.984	4.021	3.717	4.246	4.1	6.687	5.41	6.495	3.552	5.436	5.297	5.039	2.698	3.691	3.433	2.884
26.5	8.401	1.863	2.35	3.991	6.686	2.634	2.127	2.066	2.458	2.269	2.209	1.04	3.282	2.871	5.149	5.212	5.86	7.593	3.068	5.092	6.23	11.865	5.224	6.813	3.75	3.701	2.837	5.926	5.585	4.471	4.385	3.386	3.254	7.712	4.021	3.691	3.988	4.682	6.032	5.833	6.998	3.81	5.912	6.012	5.37	2.758	3.849	3.74	2.989
31.8	8.914	2.036	3.065	4.396	6.564	3.282	1.489	1.971	2.471	2.107	2.553	1.188	2.907	3.281	4.464	4.735	6.601	8.281	3.28	6.071	5.661	11.448	4.96	8.545	4.355	3.899	3.74	5.741	5.545	4.841	5	3.558	3.188	7.381	4.457	3.4	4.703	5.145	5.497	6.759	7.487	4.028	5.82	5.912	5.291	3.065	3.955	3.839	3.188
37.1	9.266	1.519	2.957	4.254	6.943	2.685	1.772	2.052	2.917	2.606	2.462	1.161	3.323	3.307	5.089	5.37	6.932	8.413	3.121	6.442	6.402	12.163	4.603	8.413	3.839	4.197	3.373	7.143	6.111	6.6	5.298	3.73	2.831	7.527	4.695	4.445	4.941	5.317	5.735	7.672	7.514	4.643	5.423	6.309	5.37	3.254	4.167	4.216	3.466
42.4	9.536	1.529	4.092	4.193	7.186	3.282	2.036	1.728	2.93	2.917	1.864	1.107	3.029	3.545	4.99	0	6.998	8.426	3.439	6.296	6.097	13.293	4.775	8.281	4.464	4.157	4.127	6.825	5.456	6.124	5.119	3.214	3.135	8.624	4.51	4.484	4.762	5.449	6.112	8.201	7.196	4.524	5.714	6.865	5.621	3.015	3.968	4.246	3.638
[truncated: 61 more columns]

## Sheet: Figure 4M
Figure 4M: Laser cutting in muscle tissue - muscle attachment recoil velocity in the first 5.3s
Individual data points
	initial recoil velocity [µm/s]			Kolmogorov-Smirnov test (GraphPad Prism)
Sample	20 h AFP	30 h AFP		P value	< 0.0001
	0.937925	1.68189		Exact or approximate P value?	Approximate
	0.070566	1.38623		P value summary	****
	0.293019	1.48698		Significantly different? (P < 0.05)	Yes
	0.393585	0.858868		Kolmogorov-Smirnov D	0.4823
	0.558113	0.818113
	0.386038	0.661321
	0.150943	0.815472
	0.188491	1.10094
	0.28283	0.450943
	0.333774	0.611698
	0.279057	0.902075
	0.0635849	0.336226
	0.391887	0.759434
	0.299434	1.20792
	0.464151	0.382264
	0.758679	0.458679
	0.866038	1.7483
	0.756226	0.699623
	0.339245	1.10075
	0.459245	0.646038
	0.509057	0.627358
	1.1417	0.34283
	0.686226	0.51283
	0.731321	0.778679
	0.38566	0.658868
	0.340755	0.631509
	0.497736	0.713774
	0.616415	1.10811
	0.765472	0.54283
	0.753774	0.723774
	0.576604	1.18302
	0.264528	0.703962
	0.496792	0.396792
	0.708868	1.62113
	0.484151	2.02151
	0.534151	0.610189
	0.722453	1.24925
	0.411698	3.28943
	0.535472	0.744906
	0.636415	1.08321
	0.816226	1.58736
	0.209623	1.63962
	0.668868
	0.894717
	0.618868
	0.361132
	0.322075
	0.477358
	0.339434
	0.396792
	0.489057
	0.444151
	0.43434
	0.334528
	0.718679
Summary
	20 h AFP	30 h AFP
median [µm/s]	0.477358	0.769057
interquartile range (Q3-Q1) [µm/s]	0.338208	0.573302
mean [µm/s]	0.50178	0.973446
standard deviation [µm/s]	0.225692	0.56701
number of pupae	55	42
experimental days	3	4

## Sheet: Figure 5C
Figure 5C: FLIM-FRET time course - intermolecular FRET
Individual data points
	FRET efficicieny [%]															Kolmogorov Smirnov test (p-values from pairwise comparisons)
Sample	I-YPet/ I-mCh 18h	C-YPet/ C-mCh 18h	I-YPet/ I-mCh 20h	C-YPet/ C-mCh 20h	I-YPet/ I-mCh 22h	C-YPet/ C-mCh 22h	I-YPet/ I-mCh 24h	C-YPet/ C-mCh 24h	I-YPet/ I-mCh 26h	C-YPet/ C-mCh 26h	I-YPet/ I-mCh 28h	C-YPet/ C-mCh 28h	I-YPet/ I-mCh 30h	C-YPet/ C-mCh 30h			I-YPet/ I-mCh 18h	C-YPet/ C-mCh 18h	I-YPet/ I-mCh 20h	C-YPet/ C-mCh 20h	I-YPet/ I-mCh 22h	C-YPet/ C-mCh 22h	I-YPet/ I-mCh 24h	C-YPet/ C-mCh 24h	I-YPet/ I-mCh 26h	C-YPet/ C-mCh 26h	I-YPet/ I-mCh 28h	C-YPet/ C-mCh 28h	I-YPet/ I-mCh 30h	C-YPet/ C-mCh 30h
	-0.873	2.026	2.498	-0.453	-0.68	1.155	0.346	2.458	3.309	1.54	5.529	0.789	1.161	0.852		I-YPet/ I-mCh 18h	1	0.349382	0.00265186	0.381248	0.0263015	0.0224705	0.201041	0.217138	0.111388	0.001063	0.00651343	0.00101958	0.0223637	1.06548e-05
	1.548	-0.218	4.154	0.086	-3.511	0.796	1.791	1.773	0.685	2.029	3.575	0.335	0.167	2.075		C-YPet/ C-mCh 18h		1	0.0160191	0.300346	0.480894	0.423204	0.772242	0.168749	0.22527	0.119306	0.0353455	0.0439313	0.560454	0.0219574
	0.182	3.018	1.149	-1.055	1.425	0.234	0.366	-1.131	2.659	-0.2	1.226	0.629	1.408	1.84		I-YPet/ I-mCh 20h			1	0.00134225	0.00924456	0.000343055	0.00444707	0.000143367	0.276632	0.00816168	0.913894	0.00898721	0.00444707	0.0273889
	-0.369	-0.901	3.315	3.434	0.929	0.668	1.926	0.777	-0.559	0.934	3.218	0.149	0.698	1.66		C-YPet/ C-mCh 20h				1	0.0309278	0.0654555	0.848516	0.916805	0.0393394	0.00157665	0.00211424	0.000218984	0.0217432	2.22509e-05
	4.341	1.921	-2.663	1.753	0.411	-1.259	1.238	1.319	-0.229	1.87	3.119	0.625	0.119	1.365		I-YPet/ I-mCh 22h					1	0.415982	0.134739	0.0309278	0.53711	0.843044	0.0737153	0.429702	0.94271	0.0451827
	-0.344	0.873	-2.229	0.263	1.719	0.552	0.779	0.076	-0.045	0.453	0.213	0.343	1.022	1.505		C-YPet/ C-mCh 22h						1	0.61083	0.211613	0.104881	0.0466732	0.000804872	0.0845207	0.653472	0.000110924
	2.466	0.251	6.107	-1.197	0.014	0.895	2.122	-0.573	-1.55	1.517	-0.656	2.107	1.197	2.659		I-YPet/ I-mCh 24h							1	0.936916	0.108422	0.0560365	0.0121362	0.00932297	0.497342	0.00145468
	9.213	-0.281	2.094	2.064	1.728	2.566	-0.976	-0.112	1.152	0.54	1.71	2.867	-0.17	1.27		C-YPet/ C-mCh 24h								1	0.0393394	0.00371978	0.000786014	0.00165008	0.0452946	1.07374e-05
	2.326	1.91	3.667	-0.115	-0.071	2.337	0.109	-0.541	2.975	1.559	2.506	1.297	-3.111	3.993		I-YPet/ I-mCh 26h									1	0.159131	0.301781	0.246664	0.409282	0.18771
	1.765	1.412	1.973	-1.187	2.32	0.498	1.279	0.004	-4.426	1.044	1.217	0.352	1.38	1.264		C-YPet/ C-mCh 26h										1	0.0245253	0.834804	0.240768	0.232565
	4.364	2.176	2.237	-2.077	-1.177	1.311	1.618	0.443	2.596	1.641	2.873	1.415	0.461	1.333		I-YPet/ I-mCh 28h											1	0.0389513	0.0141284	0.0481651
	-1.385	1.974	3.988	-2.107	0.369	0.358	-0.369	2.222	0.703	0.592	-2.103	1.765	0.334	1.376		C-YPet/ C-mCh 28h												1	0.308515	0.235961
	-1.201	1.445	6.661	0.113	0.596	-0.032	-0.348	-0.322	3.622	0.411	2.455	0.612	0.779	0.997		I-YPet/ I-mCh 30h													1	0.0343365
	1.838	0.483	2.798	-0.199	0.422	0.245	-0.941	-0.13	2.445	0.365	1.568	1.874	0.088	2.588		C-YPet/ C-mCh 30h														1
	5.778	0.13	-0.174	-0.399	2.52	0.957	0.13	0.848	-0.926	0.344	2.482	1.542	3.287	1.293
	-1.369	0.695	1.488	1.052	1.33	3.805	-0.035	1.853	1.432		0.028	0.918	-1.099	2.186		Kolmogorov Smirnov test (p-values from comparisons to respective YPet or C-YPet control)
	-0.254	2.437	0.144	-0.103	0.589	-1.323	1.395	0.083	2.216		3.642	0.226	1.251	0.918		I-YPet/ I-mCh 18h	0.681189
	-2.942	1.019	3.013	-1.34	1.065	-0.54	-0.08	-0.875	1.172		1.461	1.855	1.984	0.45		C-YPet/ C-mCh 18h	0.266577
	-2.573	-0.169	2.056	0.017	1.728	-0.273	-0.357	0.239	1.172		2.124	1.686	3.76	0.479		I-YPet/ I-mCh 20h	1.21058e-05
	0.255	1.899	2.897	2.52	3.299	0.312	-1.397	-0.341			1.147		0.299	-0.114		C-YPet/ C-mCh 20h	0.653311
	-1.578	-0.481	1.4	0.672	0.367	0.223		-0.078			0.475			1.916		I-YPet/ I-mCh 22h	0.00536044
	-0.45	-0.344	0.951	2.04	0.243	-0.133		0.616						2.413		C-YPet/ C-mCh 22h	0.119417
	-1.729	-0.402	2.333	0.65	1.271	0.551		0.631						2.31		I-YPet/ I-mCh 24h	0.396793
	-1.453	1.314	3.679	0.079		-0.096		0.185						1.575		C-YPet/ C-mCh 24h	0.839383
	0.231	-0.567	0.668	1.61		-0.218		1.696						2.363		I-YPet/ I-mCh 26h	0.0274314
	0.247	-4.932	-0.321	0.017		0.96		-0.743						1.167		C-YPet/ C-mCh 26h	0.0234169
	0.694	0.962	1.896	0.016		0.146		-0.26						1.501		I-YPet/ I-mCh 28h	5.25295e-06
	-0.381	-1.533	1.581	2.839		0.336		-1.984						1.874		C-YPet/ C-mCh 28h	0.00301956
	-0.729		-0.459			-1.779								1.118		I-YPet/ I-mCh 30h	0.0227426
			1.247			0.673								0.038		C-YPet/ C-mCh 30h	1.06649e-08
						3.114								1.261
						0.241								1.253
						-0.143								0.44
						-0.351								0.361
						-0.252								1.652
						-0.401								0.063
						0.644								1.144
						-0.897								0.696
						0.845								0.862
						1.991								1.775
						2.441
						1.973
						2.895
						0.875
						1.825
						2.841
Data summary
Sample	I-YPet/ I-mCh 18h	C-YPet/ C-mCh 18h	I-YPet/ I-mCh 20h	C-YPet/ C-mCh 20h	I-YPet/ I-mCh 22h	C-YPet/ C-mCh 22h	I-YPet/ I-mCh 24h	C-YPet/ C-mCh 24h	I-YPet/ I-mCh 26h	C-YPet/ C-mCh 26h	I-YPet/ I-mCh 28h	C-YPet/ C-mCh 28h	I-YPet/ I-mCh 30h	C-YPet/ C-mCh 30h
median [%]	-0.2537	0.784	2.0148	0.048275	0.59556	0.52435	0.23804	0.079172	1.1721	0.93377	1.7099	0.91776	0.73879	1.3134
interquartile range (Q3-Q1) [%]	3.026	2.2172	2.0618	1.757	1.3713	1.2882	1.6897	1.1438	2.7413	1.1323	1.9555	1.3283	1.1725	0.96679
mean [%]	0.60751	0.57569	1.9383	0.32119	0.73509	0.68624	0.42969	0.2904	0.96854	0.97576	1.8004	1.1255	0.75089	1.3943
standard deviation [%]	2.6037	1.5499	2.0124	1.394	1.3527	1.2054	1.0132	1.0297	1.9208	0.65276	1.6445	0.74743	1.4028	0.80694
number of pupae	29	28	30	28	23	46	20	28	19	15	21	19	20	40
experimental days	3	3	3	3	3	5	2	3	2	2	2	2	2	4

[truncated: 17 more sheets: Figure 5D, Figure 5E, Figure 5F, Figure 5G, Figure 6A, Figure 6C, Figure 7E, Figure 7F, Figure S4A, Figure S4B, Figure S4C, Figure S5E, Figure S6E, Figure S7E, Figure S7F, Figure S8A, Figure S8B]
